# Supplementary material for: Potassium (1-methoxy­carbonyl-2-methyl­prop-2-en-2-yl­idene)azinate
Source: Acta Crystallogr Sect E Struct Rep Online. 2010 Mar 27;66(Pt 4):m461. doi: 10.1107/S1600536810010159 (PMC2984059; doi:10.1107/S1600536810010159)
Supplement: Supplementary file 1 [file e-66-0m461-sup1.cif]

##############################################################################
###                                                                        ###
###        Electronic paper (Acta Crystallographica Section E)             ###
###                                                                        ###
##############################################################################
#                                                                            #
# This CIF contains the data in a paper accepted for publication in Acta     #
# Crystallographica Section E. It conforms to the requirements of Notes      #
# for Authors for Section E, and has been peer reviewed under the auspices   #
# of the IUCr Commission on Journals.                                        #
#                                                                            #
# Full details of the Crystallographic Information File format               #
# are given in the paper "The Crystallographic Information File (CIF):       #
# a New Standard Archive File for Crystallography" by S. R. Hall, F. H.      #
# Allen and I. D. Brown [Acta Cryst. (1991), A47, 655-685].                  #
#                                                                            #
# The current version of the core CIF dictionary is obtainable from          #
# ftp://ftp.iucr.org/pub/cif_core.dic. The current version number is 2.4.    #
#                                                                            #
# Software is freely available for graphical display of the structure(s) in  #
# this CIF.  For information consult the CIF home page http://www.iucr.org/  #
# cif/home.html                                                              #
#                                                                            #
# This file may be used for bona fide research purposes within the           #
# scientific community so long as proper attribution is given to the journal # 
# article from which it was obtained.                                        #
#                                                                            #
##############################################################################
                                             
data_global
_audit_creation_method     'from SHELXL97 CIF and IUCr SHELXL97-template'
_journal_date_recd_electronic     2010-02-18
_journal_date_accepted     2010-03-18
_journal_name_full     'Acta Crystallographica, Section E'
_journal_year     2010
_journal_volume     66
_journal_issue      4
_journal_page_first     m461
_journal_page_last     m461
_journal_paper_category     QM
_journal_coeditor_code     JJ2024
_publ_contact_author_name     'Prof. Dr. Hans-G\"unther Schmalz'
_publ_contact_author_address
;Department f\"ur Chemie der Universit\"at zu K\"oln
Greinstra\&se 4
50939 K\"oln Germany
;
_publ_contact_author_email     'schmalz@uni-koeln.de'
_publ_contact_author_fax     0221-470-3064'
_publ_contact_author_phone     '0221-470-3062'
_publ_section_title
;
Potassium (1-methoxycarbonyl-2-methylprop-2-en-2-ylidene)azinate
;
loop_
    _publ_author_name
    _publ_author_footnote
    _publ_author_address
    'Reuter, C\'edric' .
;
Department f\"ur Chemie der Universit\"at zu K\"oln
Greinstrasse 4
50939 K\"oln
Germany
;
    'Neud\"orfl, J\"org M.' .
;
Department f\"ur Chemie der Universit\"at zu K\"oln
Greinstrasse 4
50939 K\"oln
Germany
;
    'Schmalz, Hans-G\"unther' .
;
Department f\"ur Chemie der Universit\"at zu K\"oln
Greinstrasse 4
50939 K\"oln
Germany
;
_publ_section_synopsis     .
data_I
_audit_creation_method     SHELXL-97
_chemical_name_systematic
;
Potassium (1-methoxycarbonyl-2-methylprop-2-en-2-ylidene)azinate
;
_chemical_name_common     ?
_chemical_formula_moiety     'K +, C6 H8 N O4 -'
_chemical_formula_sum     'C6 H8 K N O4'
_chemical_formula_iupac     'K +, C6 H8 N O4 -'
_chemical_formula_weight     197.23
_chemical_melting_point     180.7(10)
_symmetry_cell_setting     monoclinic
_symmetry_space_group_name_H-M     'C m 2/c'
_symmetry_space_group_name_Hall     '-C 2yc'
loop_
    _symmetry_equiv_pos_as_xyz
    'x, y, z'
    '-x, y, -z+1/2'
    'x+1/2, y+1/2, z'
    '-x+1/2, y+1/2, -z+1/2'
    '-x, -y, -z'
    'x, -y, z-1/2'
    '-x+1/2, -y+1/2, -z'
    'x+1/2, -y+1/2, z-1/2'
_cell_length_a     23.9269(13)
_cell_length_b     5.2909(2)
_cell_length_c     14.2510(7)
_cell_angle_alpha     90.00
_cell_angle_beta     113.361(2)
_cell_angle_gamma     90.00
_cell_volume     1656.21(14)
_cell_formula_units_Z     8
_cell_measurement_reflns_used     6264
_cell_measurement_theta_min     1.85
_cell_measurement_theta_max     26.99
_cell_measurement_temperature     100(2)
_exptl_crystal_description     'platlet'
_exptl_crystal_colour     colourless
_exptl_crystal_size_max     .20
_exptl_crystal_size_mid     .15
_exptl_crystal_size_min     .03
_exptl_crystal_density_diffrn     1.582
_exptl_crystal_density_meas     ?
_exptl_crystal_density_method     'not measured'
_exptl_crystal_F_000     816
_exptl_absorpt_coefficient_mu     0.615
_exptl_absorpt_correction_type     'none'
_exptl_absorpt_process_details     ?
_exptl_absorpt_correction_T_min     ?
_exptl_absorpt_correction_T_max     ?
_exptl_special_details
;
;
_diffrn_ambient_temperature     100(2)
_diffrn_radiation_type     MoK\a
_diffrn_radiation_wavelength     0.71073
_diffrn_radiation_source     'fine-focus sealed tube'
_diffrn_radiation_monochromator     graphite
_diffrn_measurement_device_type     'Nonius KappaCCD'
_diffrn_measurement_method     'Phi/Omega-Scans'
_diffrn_detector_area_resol_mean     ?
_diffrn_reflns_number     6264
_diffrn_reflns_av_R_equivalents     0.0412
_diffrn_reflns_av_sigmaI/netI     0.0457
_diffrn_reflns_theta_min     1.85
_diffrn_reflns_theta_max     26.99
_diffrn_reflns_theta_full     26.99
_diffrn_measured_fraction_theta_max     0.998
_diffrn_measured_fraction_theta_full     0.998
_diffrn_reflns_limit_h_min     -30
_diffrn_reflns_limit_h_max     30
_diffrn_reflns_limit_k_min     -6
_diffrn_reflns_limit_k_max     6
_diffrn_reflns_limit_l_min     -18
_diffrn_reflns_limit_l_max     18
_diffrn_standards_number     ?
_diffrn_standards_interval_count     ?
_diffrn_standards_interval_time     ?
_diffrn_standards_decay_%     ?
_refine_special_details
;
Refinement of <i>F</i>^2^ against ALL reflections. The weighted <i>R</i>-factor
wR and goodness of fit <i>S</i> are based on <i>F</i>^2^, conventional
<i>R</i>-factors <i>R</i> are based on <i>F</i>, with <i>F</i> set to zero for
negative <i>F</i>^2^. The threshold expression of <i>F</i>^2^ >
\s(<i>F</i>^2^) is used only for calculating <i>R</i>-factors(gt) etc. and is
not relevant to the choice of reflections for refinement. <i>R</i>-factors
based on <i>F</i>^2^ are statistically about twice as large as those based on
<i>F</i>, and <i>R</i>- factors based on ALL data will be even larger.
;
_reflns_number_total     1810
_reflns_number_gt     1416
_reflns_threshold_expression     I>2sigma(I)
_refine_ls_structure_factor_coef     Fsqd
_refine_ls_matrix_type     full
_refine_ls_R_factor_all     0.0452
_refine_ls_R_factor_gt     0.0280
_refine_ls_wR_factor_gt     0.0571
_refine_ls_wR_factor_ref     0.0605
_refine_ls_goodness_of_fit_ref     1.006
_refine_ls_restrained_S_all     1.006
_refine_ls_number_reflns     1810
_refine_ls_number_parameters     111
_refine_ls_number_restraints     0
_refine_ls_hydrogen_treatment     constr
_refine_ls_weighting_scheme     calc
_refine_ls_weighting_details
         'calc w=1/[\s^2^(Fo^2^)+(0.0266P)^2^+0.0000P] where P=(Fo^2^+2Fc^2^)/3'
_atom_sites_solution_hydrogens     geom
_atom_sites_solution_primary     direct
_atom_sites_solution_secondary     difmap
_refine_ls_shift/su_max     0.001
_refine_ls_shift/su_mean     0.000
_refine_diff_density_max     0.313
_refine_diff_density_min     -0.268
_refine_ls_extinction_method     none
_refine_ls_extinction_coef     ?
loop_
    _atom_type_symbol
    _atom_type_description
    _atom_type_scat_dispersion_real
    _atom_type_scat_dispersion_imag
    _atom_type_scat_source
    'C' 'C' 0.0033 0.0016
                         'International Tables Vol C Tables 4.2.6.8 and 6.1.1.4'
    'H' 'H' 0.0000 0.0000
                         'International Tables Vol C Tables 4.2.6.8 and 6.1.1.4'
    'K' 'K' 0.2009 0.2494
                         'International Tables Vol C Tables 4.2.6.8 and 6.1.1.4'
    'N' 'N' 0.0061 0.0033
                         'International Tables Vol C Tables 4.2.6.8 and 6.1.1.4'
    'O' 'O' 0.0106 0.0060
                         'International Tables Vol C Tables 4.2.6.8 and 6.1.1.4'
_computing_data_collection     'COLLECT (Hooft, 1998)'
_computing_cell_refinement     'DENZO (Otwinowski & Minor, 1997)'
_computing_data_reduction     'DENZO (Otwinowski & Minor, 1997)'
_computing_structure_solution     'SHELXS97 (Sheldrick, 2008)'
_computing_structure_refinement     'SHELXL97 (Sheldrick, 2008)'
_computing_molecular_graphics     'SCHAKAL99 (Keller, 1999)'
_computing_publication_material
;
PLATON (Spek, 2009), publCIF (Westrip, 2010) and ORTEP
(Davenport <i>et al.</i>,  1999)
;
loop_
    _atom_site_type_symbol
    _atom_site_label
    _atom_site_fract_x
    _atom_site_fract_y
    _atom_site_fract_z
    _atom_site_U_iso_or_equiv
    _atom_site_adp_type
    _atom_site_calc_flag
    _atom_site_refinement_flags
    _atom_site_occupancy
    _atom_site_disorder_assembly
    _atom_site_disorder_group
    K K1 0.269013(15) -0.06555(6) 0.11206(2) 0.01586(11) Uani d . 1 . .
    O O1 0.22159(5) 0.42337(19) 0.06333(8) 0.0183(3) Uani d . 1 . .
    O O2 0.20272(5) 0.26997(19) 0.19103(8) 0.0172(2) Uani d . 1 . .
    O O3 0.15057(5) 0.81224(18) -0.04385(8) 0.0194(3) Uani d . 1 . .
    O O4 0.07200(5) 0.87761(19) 0.00265(8) 0.0191(3) Uani d . 1 . .
    N N1 0.19003(6) 0.4306(2) 0.11777(9) 0.0144(3) Uani d . 1 . .
    C C1 0.14436(7) 0.5975(3) 0.10141(11) 0.0142(3) Uani d . 1 . .
    C C2 0.12553(7) 0.7664(3) 0.01413(12) 0.0155(3) Uani d . 1 . .
    C C3 0.04879(8) 1.0606(3) -0.07901(12) 0.0213(4) Uani d . 1 . .
    H H3A 0.0089 1.1211 -0.0844 0.032 Uiso calc R 1 . .
    H H3B 0.0446 0.9813 -0.1436 0.032 Uiso calc R 1 . .
    H H3C 0.0771 1.2034 -0.0644 0.032 Uiso calc R 1 . .
    C C4 0.11349(7) 0.5958(3) 0.17409(12) 0.0164(3) Uani d . 1 . .
    C C5 0.12805(8) 0.7705(3) 0.24651(12) 0.0221(4) Uani d . 1 . .
    H H5A 0.1578 0.8947 0.2516 0.027 Uiso calc R 1 . .
    H H5B 0.1087 0.7716 0.2933 0.027 Uiso calc R 1 . .
    C C6 0.06556(8) 0.3977(3) 0.15837(14) 0.0248(4) Uani d . 1 . .
    H H6A 0.0312 0.4272 0.0930 0.037 Uiso calc R 1 . .
    H H6B 0.0514 0.4067 0.2141 0.037 Uiso calc R 1 . .
    H H6C 0.0828 0.2300 0.1577 0.037 Uiso calc R 1 . .
loop_
    _atom_site_aniso_label
    _atom_site_aniso_U_11
    _atom_site_aniso_U_22
    _atom_site_aniso_U_33
    _atom_site_aniso_U_12
    _atom_site_aniso_U_13
    _atom_site_aniso_U_23
    K1 0.01789(19) 0.0171(2) 0.01396(19) 0.00072(15) 0.00778(15) -0.00055(14)
    O1 0.0217(6) 0.0208(6) 0.0198(6) 0.0039(5) 0.0160(5) 0.0020(5)
    O2 0.0228(6) 0.0153(6) 0.0153(6) 0.0030(5) 0.0095(5) 0.0046(5)
    O3 0.0205(6) 0.0232(6) 0.0190(6) 0.0044(5) 0.0125(5) 0.0050(5)
    O4 0.0167(6) 0.0236(6) 0.0204(6) 0.0070(5) 0.0108(5) 0.0086(5)
    N1 0.0175(7) 0.0143(7) 0.0130(7) -0.0020(6) 0.0076(6) -0.0014(6)
    C1 0.0142(8) 0.0147(8) 0.0156(8) 0.0008(6) 0.0080(7) 0.0004(6)
    C2 0.0160(9) 0.0148(8) 0.0159(8) -0.0013(7) 0.0065(7) -0.0038(7)
    C3 0.0198(9) 0.0241(9) 0.0201(9) 0.0057(8) 0.0082(8) 0.0083(7)
    C4 0.0159(8) 0.0185(9) 0.0169(9) 0.0066(7) 0.0086(7) 0.0053(7)
    C5 0.0261(10) 0.0238(9) 0.0207(9) 0.0074(7) 0.0138(8) 0.0046(7)
    C6 0.0237(10) 0.0247(9) 0.0320(10) 0.0009(7) 0.0175(9) 0.0046(8)
_geom_special_details
;
All esds (except the esd in the dihedral angle between two l.s. planes) are
estimated using the full covariance matrix. The cell esds are taken into
account individually in the estimation of esds in distances, angles and
torsion angles; correlations between esds in cell parameters are only used
when they are defined by crystal symmetry. An approximate (isotropic)
treatment of cell esds is used for estimating esds involving l.s. planes.
;
loop_
    _geom_bond_atom_site_label_1
    _geom_bond_atom_site_label_2
    _geom_bond_site_symmetry_2
    _geom_bond_distance
    _geom_bond_publ_flag
    K1 O1 7 2.7036(10) y
    K1 O2 4_545 2.7539(11) y
    K1 O3 7 2.7988(11) y
    K1 O1 . 2.7994(11) y
    K1 O2 . 2.8896(10) y
    K1 O3 1_545 2.8970(12) y
    K1 O1 1_545 2.9080(11) y
    K1 C5 4_545 3.0584(16) ?
    K1 N1 . 3.2542(13) ?
    K1 C2 1_545 3.2747(16) ?
    K1 N1 1_545 3.2874(12) ?
    K1 C4 4_545 3.3355(16) ?
    O1 N1 . 1.2799(14) ?
    O1 K1 7 2.7036(10) ?
    O1 K1 1_565 2.9081(11) ?
    O2 N1 . 1.2856(15) ?
    O2 K1 4 2.7539(11) ?
    O3 C2 . 1.2219(16) ?
    O3 K1 7 2.7989(11) ?
    O3 K1 1_565 2.8970(12) ?
    O4 C2 . 1.3591(18) ?
    O4 C3 . 1.4447(18) ?
    N1 C1 . 1.3516(19) ?
    N1 K1 1_565 3.2874(12) ?
    C1 C2 . 1.451(2) ?
    C1 C4 . 1.4917(19) ?
    C1 K1 1_565 3.4260(15) ?
    C2 K1 1_565 3.2747(16) ?
    C3 H3A . 0.9800 ?
    C3 H3B . 0.9800 ?
    C3 H3C . 0.9800 ?
    C4 C5 . 1.325(2) ?
    C4 C6 . 1.503(2) ?
    C4 K1 4 3.3355(16) ?
    C5 K1 4 3.0583(16) ?
    C5 H5A . 0.9500 ?
    C5 H5B . 0.9500 ?
    C6 H6A . 0.9800 ?
    C6 H6B . 0.9800 ?
    C6 H6C . 0.9800 ?
loop_
    _geom_angle_atom_site_label_1
    _geom_angle_atom_site_label_2
    _geom_angle_atom_site_label_3
    _geom_angle_site_symmetry_1
    _geom_angle_site_symmetry_3
    _geom_angle
    _geom_angle_publ_flag
    O1 K1 O2 7 4_545 162.38(3) ?
    O1 K1 O3 7 7 59.21(3) ?
    O2 K1 O3 4_545 7 106.36(3) ?
    O1 K1 O1 7 . 71.80(3) ?
    O2 K1 O1 4_545 . 117.16(3) ?
    O3 K1 O1 7 . 127.70(3) ?
    O1 K1 O2 7 . 116.67(3) ?
    O2 K1 O2 4_545 . 75.42(2) ?
    O3 K1 O2 7 . 168.78(3) ?
    O1 K1 O2 . . 45.40(3) ?
    O1 K1 O3 7 1_545 76.57(3) ?
    O2 K1 O3 4_545 1_545 118.77(3) ?
    O3 K1 O3 7 1_545 103.16(3) ?
    O1 K1 O3 . 1_545 80.73(3) ?
    O2 K1 O3 . 1_545 85.11(3) ?
    O1 K1 O1 7 1_545 101.86(3) ?
    O2 K1 O1 4_545 1_545 82.21(3) ?
    O3 K1 O1 7 1_545 74.94(3) ?
    O1 K1 O1 . 1_545 135.94(4) ?
    O2 K1 O1 . 1_545 116.22(3) ?
    O3 K1 O1 1_545 1_545 55.87(3) ?
    O1 K1 C5 7 4_545 96.14(4) ?
    O2 K1 C5 4_545 4_545 72.78(4) ?
    O3 K1 C5 7 4_545 90.87(4) ?
    O1 K1 C5 . 4_545 76.55(4) ?
    O2 K1 C5 . 4_545 79.00(4) ?
    O3 K1 C5 1_545 4_545 157.29(4) ?
    O1 K1 C5 1_545 4_545 146.51(4) ?
    O1 K1 N1 7 . 93.48(3) ?
    O2 K1 N1 4_545 . 98.04(3) ?
    O3 K1 N1 7 . 150.55(3) ?
    O1 K1 N1 . . 22.86(3) ?
    O2 K1 N1 . . 23.19(3) ?
    O3 K1 N1 1_545 . 78.35(3) ?
    O1 K1 N1 1_545 . 125.49(3) ?
    C5 K1 N1 4_545 . 80.70(4) ?
    O1 K1 C2 7 1_545 97.99(4) ?
    O2 K1 C2 4_545 1_545 98.10(4) ?
    O3 K1 C2 7 1_545 118.31(4) ?
    O1 K1 C2 . 1_545 83.79(3) ?
    O2 K1 C2 . 1_545 71.83(3) ?
    O3 K1 C2 1_545 1_545 21.75(3) ?
    O1 K1 C2 1_545 1_545 53.27(3) ?
    C5 K1 C2 4_545 1_545 150.79(4) ?
    N1 K1 C2 . 1_545 73.06(3) ?
    O1 K1 N1 7 1_545 120.52(3) ?
    O2 K1 N1 4_545 1_545 68.28(3) ?
    O3 K1 N1 7 1_545 96.40(3) ?
    O1 K1 N1 . 1_545 125.11(3) ?
    O2 K1 N1 . 1_545 94.52(3) ?
    O3 K1 N1 1_545 1_545 56.00(3) ?
    O1 K1 N1 1_545 1_545 22.80(3) ?
    C5 K1 N1 4_545 1_545 140.88(4) ?
    N1 K1 N1 . 1_545 107.96(4) ?
    C2 K1 N1 1_545 1_545 43.50(4) ?
    O1 K1 C4 7 4_545 115.12(4) ?
    O2 K1 C4 4_545 4_545 51.13(3) ?
    O3 K1 C4 7 4_545 89.44(4) ?
    O1 K1 C4 . 4_545 95.85(4) ?
    O2 K1 C4 . 4_545 83.16(3) ?
    O3 K1 C4 1_545 4_545 166.33(3) ?
    O1 K1 C4 1_545 4_545 124.33(4) ?
    C5 K1 C4 4_545 4_545 23.41(4) ?
    N1 K1 C4 . 4_545 93.33(4) ?
    C2 K1 C4 1_545 4_545 145.11(4) ?
    N1 K1 C4 1_545 4_545 118.00(3) ?
    N1 O1 K1 . 7 146.87(9) ?
    N1 O1 K1 . . 98.95(7) ?
    K1 O1 K1 7 . 108.20(3) ?
    N1 O1 K1 . 1_565 95.49(7) ?
    K1 O1 K1 7 1_565 78.14(3) ?
    K1 O1 K1 . 1_565 135.94(4) ?
    N1 O2 K1 . 4 120.14(8) ?
    N1 O2 K1 . . 94.53(7) ?
    K1 O2 K1 4 . 129.79(4) ?
    C2 O3 K1 . 7 136.99(9) ?
    C2 O3 K1 . 1_565 96.80(9) ?
    K1 O3 K1 7 1_565 76.84(3) ?
    C2 O4 C3 . . 115.46(12) ?
    O1 N1 O2 . . 117.81(11) ?
    O1 N1 C1 . . 123.09(12) ?
    O2 N1 C1 . . 119.10(12) ?
    O1 N1 K1 . . 58.18(6) ?
    O2 N1 K1 . . 62.27(7) ?
    C1 N1 K1 . . 163.88(10) ?
    O1 N1 K1 . 1_565 61.71(6) ?
    O2 N1 K1 . 1_565 127.10(9) ?
    C1 N1 K1 . 1_565 84.21(8) ?
    K1 N1 K1 . 1_565 107.96(4) ?
    N1 C1 C2 . . 120.36(13) ?
    N1 C1 C4 . . 117.74(13) ?
    C2 C1 C4 . . 121.88(13) ?
    N1 C1 K1 . 1_565 72.68(8) ?
    C2 C1 K1 . 1_565 71.72(8) ?
    C4 C1 K1 . 1_565 129.38(10) ?
    O3 C2 O4 . . 121.61(14) ?
    O3 C2 C1 . . 129.29(14) ?
    O4 C2 C1 . . 109.10(12) ?
    O3 C2 K1 . 1_565 61.45(8) ?
    O4 C2 K1 . 1_565 135.44(9) ?
    C1 C2 K1 . 1_565 83.41(9) ?
    O4 C3 H3A . . 109.5 ?
    O4 C3 H3B . . 109.5 ?
    H3A C3 H3B . . 109.5 ?
    O4 C3 H3C . . 109.5 ?
    H3A C3 H3C . . 109.5 ?
    H3B C3 H3C . . 109.5 ?
    C5 C4 C1 . . 119.13(14) ?
    C5 C4 C6 . . 123.51(14) ?
    C1 C4 C6 . . 117.33(13) ?
    C5 C4 K1 . 4 66.48(9) ?
    C1 C4 K1 . 4 99.55(9) ?
    C6 C4 K1 . 4 105.93(10) ?
    C4 C5 K1 . 4 90.11(10) ?
    C4 C5 H5A . . 120.0 ?
    K1 C5 H5A 4 . 88.2 ?
    C4 C5 H5B . . 120.0 ?
    K1 C5 H5B 4 . 91.7 ?
    H5A C5 H5B . . 120.0 ?
    C4 C6 H6A . . 109.5 ?
    C4 C6 H6B . . 109.5 ?
    H6A C6 H6B . . 109.5 ?
    C4 C6 H6C . . 109.5 ?
    H6A C6 H6C . . 109.5 ?
    H6B C6 H6C . . 109.5 ?
loop_
    _geom_torsion_atom_site_label_1
    _geom_torsion_atom_site_label_2
    _geom_torsion_atom_site_label_3
    _geom_torsion_atom_site_label_4
    _geom_torsion_site_symmetry_1
    _geom_torsion_site_symmetry_2
    _geom_torsion_site_symmetry_3
    _geom_torsion_site_symmetry_4
    _geom_torsion
    _geom_torsion_publ_flag
    O1 K1 O1 N1 7 . . . 160.77(10) ?
    O2 K1 O1 N1 4_545 . . . -35.71(9) ?
    O3 K1 O1 N1 7 . . . -178.51(7) ?
    O2 K1 O1 N1 . . . . -10.30(7) ?
    O3 K1 O1 N1 1_545 . . . 81.97(8) ?
    O1 K1 O1 N1 1_545 . . . 72.42(10) ?
    C5 K1 O1 N1 4_545 . . . -98.01(8) ?
    C2 K1 O1 N1 1_545 . . . 60.23(8) ?
    N1 K1 O1 N1 1_545 . . . 45.79(8) ?
    C4 K1 O1 N1 4_545 . . . -84.68(8) ?
    O1 K1 O1 K1 7 . . 7 0.0 ?
    O2 K1 O1 K1 4_545 . . 7 163.52(4) ?
    O3 K1 O1 K1 7 . . 7 20.72(6) ?
    O2 K1 O1 K1 . . . 7 -171.07(6) ?
    O3 K1 O1 K1 1_545 . . 7 -78.80(4) ?
    O1 K1 O1 K1 1_545 . . 7 -88.35(6) ?
    C5 K1 O1 K1 4_545 . . 7 101.21(5) ?
    N1 K1 O1 K1 . . . 7 -160.77(10) ?
    C2 K1 O1 K1 1_545 . . 7 -100.54(4) ?
    N1 K1 O1 K1 1_545 . . 7 -114.98(4) ?
    C4 K1 O1 K1 4_545 . . 7 114.55(4) ?
    O1 K1 O1 K1 7 . . 1_565 -91.64(6) ?
    O2 K1 O1 K1 4_545 . . 1_565 71.88(6) ?
    O3 K1 O1 K1 7 . . 1_565 -70.93(7) ?
    O2 K1 O1 K1 . . . 1_565 97.29(7) ?
    O3 K1 O1 K1 1_545 . . 1_565 -170.45(6) ?
    O1 K1 O1 K1 1_545 . . 1_565 180.0 ?
    C5 K1 O1 K1 4_545 . . 1_565 9.57(6) ?
    N1 K1 O1 K1 . . . 1_565 107.58(10) ?
    C2 K1 O1 K1 1_545 . . 1_565 167.82(6) ?
    N1 K1 O1 K1 1_545 . . 1_565 153.38(4) ?
    C4 K1 O1 K1 4_545 . . 1_565 22.91(6) ?
    O1 K1 O2 N1 7 . . . 0.66(9) ?
    O2 K1 O2 N1 4_545 . . . 166.92(9) ?
    O3 K1 O2 N1 7 . . . 66.31(19) ?
    O1 K1 O2 N1 . . . . 10.16(7) ?
    O3 K1 O2 N1 1_545 . . . -71.65(8) ?
    O1 K1 O2 N1 1_545 . . . -119.59(8) ?
    C5 K1 O2 N1 4_545 . . . 92.06(8) ?
    C2 K1 O2 N1 1_545 . . . -89.27(8) ?
    N1 K1 O2 N1 1_545 . . . -126.92(9) ?
    C4 K1 O2 N1 4_545 . . . 115.38(8) ?
    O1 K1 O2 K1 7 . . 4 -135.53(5) ?
    O2 K1 O2 K1 4_545 . . 4 30.73(5) ?
    O3 K1 O2 K1 7 . . 4 -69.88(17) ?
    O1 K1 O2 K1 . . . 4 -126.03(7) ?
    O3 K1 O2 K1 1_545 . . 4 152.16(5) ?
    O1 K1 O2 K1 1_545 . . 4 104.22(5) ?
    C5 K1 O2 K1 4_545 . . 4 -44.14(6) ?
    N1 K1 O2 K1 . . . 4 -136.19(11) ?
    C2 K1 O2 K1 1_545 . . 4 134.54(6) ?
    N1 K1 O2 K1 1_545 . . 4 96.89(5) ?
    C4 K1 O2 K1 4_545 . . 4 -20.81(5) ?
    K1 O1 N1 O2 7 . . . 163.96(11) ?
    K1 O1 N1 O2 . . . . 18.87(12) ?
    K1 O1 N1 O2 1_565 . . . -119.37(11) ?
    K1 O1 N1 C1 7 . . . -15.8(2) ?
    K1 O1 N1 C1 . . . . -160.93(12) ?
    K1 O1 N1 C1 1_565 . . . 60.82(14) ?
    K1 O1 N1 K1 7 . . . 145.09(16) ?
    K1 O1 N1 K1 1_565 . . . -138.24(6) ?
    K1 O1 N1 K1 7 . . 1_565 -76.67(13) ?
    K1 O1 N1 K1 . . . 1_565 138.24(6) ?
    K1 O2 N1 O1 4 . . . 123.95(10) ?
    K1 O2 N1 O1 . . . . -18.09(12) ?
    K1 O2 N1 C1 4 . . . -56.24(15) ?
    K1 O2 N1 C1 . . . . 161.72(11) ?
    K1 O2 N1 K1 4 . . . 142.04(8) ?
    K1 O2 N1 K1 4 . . 1_565 49.79(12) ?
    K1 O2 N1 K1 . . . 1_565 -92.25(8) ?
    O1 K1 N1 O1 7 . . . -18.26(10) ?
    O2 K1 N1 O1 4_545 . . . 148.37(8) ?
    O3 K1 N1 O1 7 . . . 2.40(12) ?
    O2 K1 N1 O1 . . . . 161.15(13) ?
    O3 K1 N1 O1 1_545 . . . -93.78(8) ?
    O1 K1 N1 O1 1_545 . . . -125.49(9) ?
    C5 K1 N1 O1 4_545 . . . 77.40(8) ?
    C2 K1 N1 O1 1_545 . . . -115.56(8) ?
    N1 K1 N1 O1 1_545 . . . -141.94(7) ?
    C4 K1 N1 O1 4_545 . . . 97.17(8) ?
    O1 K1 N1 O2 7 . . . -179.41(8) ?
    O2 K1 N1 O2 4_545 . . . -12.78(9) ?
    O3 K1 N1 O2 7 . . . -158.75(8) ?
    O1 K1 N1 O2 . . . . -161.15(13) ?
    O3 K1 N1 O2 1_545 . . . 105.08(8) ?
    O1 K1 N1 O2 1_545 . . . 73.36(8) ?
    C5 K1 N1 O2 4_545 . . . -83.74(8) ?
    C2 K1 N1 O2 1_545 . . . 83.29(8) ?
    N1 K1 N1 O2 1_545 . . . 56.91(9) ?
    C4 K1 N1 O2 4_545 . . . -63.97(8) ?
    O1 K1 N1 C1 7 . . . 81.4(3) ?
    O2 K1 N1 C1 4_545 . . . -112.0(3) ?
    O3 K1 N1 C1 7 . . . 102.0(3) ?
    O1 K1 N1 C1 . . . . 99.6(4) ?
    O2 K1 N1 C1 . . . . -99.2(3) ?
    O3 K1 N1 C1 1_545 . . . 5.9(3) ?
    O1 K1 N1 C1 1_545 . . . -25.9(3) ?
    C5 K1 N1 C1 4_545 . . . 177.0(3) ?
    C2 K1 N1 C1 1_545 . . . -15.9(3) ?
    N1 K1 N1 C1 1_545 . . . -42.3(4) ?
    C4 K1 N1 C1 4_545 . . . -163.2(3) ?
    O1 K1 N1 K1 7 . . 1_565 -56.32(4) ?
    O2 K1 N1 K1 4_545 . . 1_565 110.31(4) ?
    O3 K1 N1 K1 7 . . 1_565 -35.66(9) ?
    O1 K1 N1 K1 . . . 1_565 -38.06(7) ?
    O2 K1 N1 K1 . . . 1_565 123.09(9) ?
    O3 K1 N1 K1 1_545 . . 1_565 -131.83(4) ?
    O1 K1 N1 K1 1_545 . . 1_565 -163.55(3) ?
    C5 K1 N1 K1 4_545 . . 1_565 39.34(4) ?
    C2 K1 N1 K1 1_545 . . 1_565 -153.62(4) ?
    N1 K1 N1 K1 1_545 . . 1_565 180.0 ?
    C4 K1 N1 K1 4_545 . . 1_565 59.12(4) ?
    O1 N1 C1 C2 . . . . 5.1(2) ?
    O2 N1 C1 C2 . . . . -174.70(13) ?
    K1 N1 C1 C2 . . . . -84.2(4) ?
    K1 N1 C1 C2 1_565 . . . 55.71(13) ?
    O1 N1 C1 C4 . . . . -176.54(12) ?
    O2 N1 C1 C4 . . . . 3.7(2) ?
    K1 N1 C1 C4 . . . . 94.1(3) ?
    K1 N1 C1 C4 1_565 . . . -125.94(12) ?
    O1 N1 C1 K1 . . . 1_565 -50.60(12) ?
    O2 N1 C1 K1 . . . 1_565 129.60(12) ?
    K1 N1 C1 K1 . . . 1_565 -139.9(3) ?
    K1 O3 C2 O4 7 . . . -153.88(10) ?
    K1 O3 C2 O4 1_565 . . . 128.14(13) ?
    K1 O3 C2 C1 7 . . . 25.9(3) ?
    K1 O3 C2 C1 1_565 . . . -52.12(17) ?
    K1 O3 C2 K1 7 . . 1_565 77.98(12) ?
    C3 O4 C2 O3 . . . . -2.9(2) ?
    C3 O4 C2 C1 . . . . 177.36(12) ?
    C3 O4 C2 K1 . . . 1_565 77.08(17) ?
    N1 C1 C2 O3 . . . . -11.9(2) ?
    C4 C1 C2 O3 . . . . 169.81(15) ?
    K1 C1 C2 O3 1_565 . . . 44.26(15) ?
    N1 C1 C2 O4 . . . . 167.86(13) ?
    C4 C1 C2 O4 . . . . -10.4(2) ?
    K1 C1 C2 O4 1_565 . . . -135.97(11) ?
    N1 C1 C2 K1 . . . 1_565 -56.16(13) ?
    C4 C1 C2 K1 . . . 1_565 125.55(13) ?
    N1 C1 C4 C5 . . . . 101.20(18) ?
    C2 C1 C4 C5 . . . . -80.5(2) ?
    K1 C1 C4 C5 1_565 . . . 11.4(2) ?
    N1 C1 C4 C6 . . . . -80.71(18) ?
    C2 C1 C4 C6 . . . . 97.62(18) ?
    K1 C1 C4 C6 1_565 . . . -170.51(10) ?
    N1 C1 C4 K1 . . . 4 32.88(14) ?
    C2 C1 C4 K1 . . . 4 -148.79(12) ?
    K1 C1 C4 K1 1_565 . . 4 -56.92(11) ?
    C1 C4 C5 K1 . . . 4 -87.97(13) ?
    C6 C4 C5 K1 . . . 4 94.06(15) ?
