# Supplementary material for: Potassium (1-methoxy­carbonyl-2-methyl­prop-2-en-2-yl­idene)azinate
Source: Acta Crystallogr Sect E Struct Rep Online. 2010 Mar 27;66(Pt 4):m461. doi: 10.1107/S1600536810010159 (PMC2984059; doi:10.1107/S1600536810010159)
Supplement: Supplementary file 2 [file e-66-0m461-Isup2.hkl]

# 
# h,k,l, Fc-squared, Fo-squared, sigma(Fo-squared) and status flag 
# 
data_I
_shelx_title ' cr167 100k .2 .1 .03 farbloser Kristall    C2/c' 
_shelx_refln_list_code          4 
_shelx_F_calc_maximum      240.71 
_exptl_crystal_F_000       816.00 
_reflns_d_resolution_high  0.7830 
 
loop_ 
 _symmetry_equiv_pos_as_xyz 
 'x, y, z' 
 '-x, y, -z+1/2' 
 'x+1/2, y+1/2, z' 
 '-x+1/2, y+1/2, -z+1/2' 
 '-x, -y, -z' 
 'x, -y, z-1/2' 
 '-x+1/2, -y+1/2, -z' 
 'x+1/2, -y+1/2, z-1/2' 
 
_cell_length_a    23.9269 
_cell_length_b     5.2909 
_cell_length_c    14.2510 
_cell_angle_alpha  90.000 
_cell_angle_beta  113.361 
_cell_angle_gamma  90.000 
 
_shelx_F_squared_multiplier     1.000 
 
loop_ 
 _refln_index_h 
 _refln_index_k 
 _refln_index_l 
 _refln_F_squared_calc 
 _refln_F_squared_meas 
 _refln_F_squared_sigma 
 _refln_observed_status 
   2   0   0    31677.49    29983.70    595.97 o 
   4   0   0      385.91      352.48     14.43 o 
   6   0   0    12453.70    12244.51    231.06 o 
   8   0   0      246.26      286.68     20.00 o 
  10   0   0     3912.05     3789.75    106.25 o 
  12   0   0     4876.17     4900.26    113.81 o 
  14   0   0     8403.12     8697.21    456.80 o 
  16   0   0      106.33      131.40     32.26 o 
  18   0   0      733.88      734.03     55.51 o 
  20   0   0     1446.87     1296.08    101.74 o 
  22   0   0      562.18      558.89     67.27 o 
  24   0   0     2767.21     2749.36    151.03 o 
  26   0   0     3644.69     3441.51    193.27 o 
  28   0   0      775.19      901.58    105.75 o 
   1   1   0      382.05      381.88      6.01 o 
   3   1   0    20756.13    20302.05    216.35 o 
   5   1   0    14861.14    14581.00    204.43 o 
   7   1   0    10709.92     9964.75    153.34 o 
   9   1   0    22129.60    21983.25    284.55 o 
  11   1   0     6600.85     6881.50    120.15 o 
  13   1   0     2515.36     2359.60     66.59 o 
  15   1   0     3427.23     3370.71     92.13 o 
  17   1   0     2950.39     2905.65    106.71 o 
  19   1   0     1594.36     1766.62     73.93 o 
  21   1   0      678.95      681.53     50.38 o 
  23   1   0      775.37      766.29     56.83 o 
  25   1   0      172.74       28.65     76.91 o 
  27   1   0      382.07      365.56     80.13 o 
   0   2   0     1625.79     1559.44     42.07 o 
   2   2   0     1731.74     1596.30     21.33 o 
   4   2   0    18753.40    18751.46    206.67 o 
   6   2   0     6354.78     6154.80     81.00 o 
   8   2   0      114.47      104.35     11.04 o 
  10   2   0      917.06      842.90     23.44 o 
  12   2   0      756.74      791.81     31.69 o 
  14   2   0      424.16      394.99     30.05 o 
  16   2   0      573.32      597.98     31.33 o 
  18   2   0     1789.85     1906.13     64.43 o 
  20   2   0      520.69      492.93     38.96 o 
  22   2   0     1947.97     2082.49     87.68 o 
  24   2   0     2321.50     2340.44    103.93 o 
  26   2   0      899.95      905.87     81.48 o 
   1   3   0      874.35      880.84     41.64 o 
   3   3   0     1513.61     1557.04     24.04 o 
   5   3   0        0.65       -1.39      7.41 o 
   7   3   0        1.98       16.48     11.44 o 
   9   3   0       71.57       71.29     13.69 o 
  11   3   0      449.97      419.42     23.87 o 
  13   3   0     2308.68     2420.59     74.26 o 
  15   3   0      113.81      149.36     36.94 o 
  17   3   0      127.32       62.03     35.56 o 
  19   3   0      523.10      554.60     44.74 o 
  21   3   0       12.72       -0.95     43.94 o 
  23   3   0      117.91       90.74     45.79 o 
  25   3   0        0.21      -57.26     71.18 o 
   0   4   0      486.84      516.97     42.50 o 
   2   4   0      367.29      364.03     57.10 o 
   4   4   0       13.73       12.63      7.93 o 
   6   4   0      719.62      680.47     17.11 o 
   8   4   0      375.01      352.09     18.66 o 
  10   4   0      489.26      457.06     22.92 o 
  12   4   0     1114.73     1101.89     53.05 o 
  14   4   0      302.78      283.77     34.31 o 
  16   4   0       21.29       13.46     36.72 o 
  18   4   0      155.81      160.36     38.57 o 
  20   4   0       30.18       71.09     37.30 o 
  22   4   0       70.58       93.08     55.22 o 
   1   5   0      990.84      996.42     67.69 o 
   3   5   0     2208.88     2173.35     80.50 o 
   5   5   0        7.28       45.20     51.75 o 
   7   5   0      137.81       92.61     58.17 o 
   9   5   0      743.06      836.75     76.54 o 
  11   5   0     2065.76     1912.27    140.25 o 
  13   5   0      455.19      396.37    113.26 o 
  15   5   0      168.88      203.90     81.73 o 
  17   5   0      338.50      400.87     96.35 o 
   0   6   0     7778.47     7933.88    480.84 o 
   2   6   0     1797.17     1839.22    204.36 o 
   4   6   0      288.29      414.13     96.17 o 
   6   6   0      845.17      940.76    127.50 o 
   8   6   0      237.84      288.97     77.22 o 
  10   6   0        5.38       31.50     66.73 o 
  12   6   0      629.07      650.19    114.50 o 
 -27   1   1      141.54      111.26     75.28 o 
 -25   1   1      460.06      378.82     55.39 o 
 -23   1   1      384.14      367.64     44.85 o 
 -21   1   1        1.88       27.44     39.44 o 
 -19   1   1      203.98      173.35     32.50 o 
 -17   1   1        1.47       -1.45     20.22 o 
 -15   1   1      420.61      413.77     31.23 o 
 -13   1   1      269.24      284.42     27.50 o 
 -11   1   1     2812.06     2743.18     49.03 o 
  -9   1   1     6735.02     6865.24    123.21 o 
  -7   1   1    32094.25    31610.99    595.13 o 
  -5   1   1     2249.84     2282.15     32.85 o 
  -3   1   1     1916.95     2017.36     25.61 o 
  -1   1   1     4439.22     4539.89     42.77 o 
   1   1   1     6836.43     6609.90     63.58 o 
   3   1   1     6157.30     6377.15     78.33 o 
   5   1   1    30461.14    31404.13    399.49 o 
   7   1   1     2820.80     3082.41     54.38 o 
   9   1   1     4665.83     4794.80     78.69 o 
  11   1   1     2432.62     2415.22     56.19 o 
  13   1   1     1266.40     1336.24     45.61 o 
  15   1   1      471.27      480.81     37.31 o 
  17   1   1      379.25      402.31     34.96 o 
  19   1   1       87.48       62.42     34.35 o 
  21   1   1      392.73      364.31     39.50 o 
  23   1   1      356.59      408.95     59.78 o 
  25   1   1      611.38      629.51     63.73 o 
  27   1   1      149.17      242.63    125.05 o 
 -26   2   1      656.67      568.88     82.01 o 
 -24   2   1       67.23       91.65     45.10 o 
 -22   2   1     2072.18     2001.38     74.08 o 
 -20   2   1     2663.10     2711.52     93.68 o 
 -18   2   1      312.82      374.74     32.10 o 
 -16   2   1     2633.55     2691.34     85.02 o 
 -14   2   1     1633.26     1536.39     51.39 o 
 -12   2   1       85.13       89.88     13.89 o 
 -10   2   1     4150.30     4306.22     74.61 o 
  -8   2   1     1335.27     1428.70     31.02 o 
  -6   2   1     4951.45     5279.35     67.13 o 
  -4   2   1     6737.54     6769.67     85.69 o 
  -2   2   1    10440.11    10125.61    115.07 o 
   0   2   1     9619.84     9210.27     94.59 o 
   2   2   1       56.50       50.82      6.01 o 
   4   2   1     9971.87    10430.50    121.82 o 
   6   2   1      673.21      643.75     16.15 o 
   8   2   1      724.56      871.49     22.57 o 
  10   2   1     5557.36     5539.91     78.04 o 
  12   2   1       16.60       57.34     18.10 o 
  14   2   1       90.00       81.49     32.80 o 
  16   2   1     3308.95     3272.87     95.19 o 
  18   2   1       55.55       -9.08     30.36 o 
  20   2   1       34.96       14.68     37.27 o 
  22   2   1        2.26       49.04     46.59 o 
  24   2   1      570.60      609.43     66.63 o 
  26   2   1       32.64       17.30     55.44 o 
 -25   3   1     1614.31     1657.12    102.02 o 
 -23   3   1      112.59       88.28     46.56 o 
 -21   3   1        3.56       13.63     50.88 o 
 -19   3   1     1387.92     1240.23     63.59 o 
 -17   3   1     2185.02     2184.46     91.09 o 
 -15   3   1        6.13       15.63     21.22 o 
 -13   3   1     4001.70     3904.99     93.15 o 
 -11   3   1     4798.81     4724.63     76.16 o 
  -9   3   1     1454.99     1410.89     33.52 o 
  -7   3   1     9089.74     9416.57    132.67 o 
  -5   3   1     3395.26     3373.21     50.89 o 
  -3   3   1     1376.75     1251.00     27.44 o 
  -1   3   1      838.35      794.29     20.82 o 
   1   3   1      339.95      381.87     31.23 o 
   3   3   1      614.17      655.35     15.62 o 
   5   3   1      202.40      197.72     13.01 o 
   7   3   1       63.25       74.27     14.07 o 
   9   3   1      495.27      512.61     23.87 o 
  11   3   1       96.22       72.56     22.77 o 
  13   3   1      590.20      560.39     25.48 o 
  15   3   1     2486.95     2599.39     72.62 o 
  17   3   1     2253.38     2286.50     85.22 o 
  19   3   1     2860.18     2894.16    101.27 o 
  21   3   1      299.71      382.27     50.25 o 
  23   3   1       57.96       48.13     54.74 o 
 -22   4   1     2742.39     2681.42    151.82 o 
 -20   4   1     1190.81     1187.36     66.71 o 
 -18   4   1      574.12      641.94     60.63 o 
 -16   4   1     1516.10     1510.63     64.32 o 
 -14   4   1     1047.71     1079.79     49.58 o 
 -12   4   1     1583.79     1496.00     52.74 o 
 -10   4   1      467.39      456.20     19.35 o 
  -8   4   1        1.32        5.53     11.44 o 
  -6   4   1     1289.25     1280.08     39.63 o 
  -4   4   1     1800.99     1861.55     44.28 o 
  -2   4   1       24.68       43.57     28.56 o 
   0   4   1     2352.70     2454.49     61.99 o 
   2   4   1     5091.12     5220.11    119.65 o 
   4   4   1     4004.80     4114.42     55.50 o 
   6   4   1      517.88      497.70     18.66 o 
   8   4   1       74.61       53.53     18.65 o 
  10   4   1     4270.81     4074.63     83.73 o 
  12   4   1     4217.07     4277.79    104.08 o 
  14   4   1      626.49      671.78     65.35 o 
  16   4   1      444.47      484.32     46.32 o 
  18   4   1      112.29      123.46     46.96 o 
  20   4   1        4.42       16.25     56.20 o 
 -19   5   1       12.71       53.85    114.20 o 
 -17   5   1        9.62        2.47     72.37 o 
 -15   5   1      224.69      196.90     73.31 o 
 -13   5   1      755.08      878.45     84.68 o 
 -11   5   1       95.37      141.53     59.59 o 
  -9   5   1     3300.96     3577.94    154.82 o 
  -7   5   1     6633.28     7113.18    226.70 o 
  -5   5   1     2441.06     2515.13    141.95 o 
  -3   5   1     2128.66     2106.93     84.28 o 
  -1   5   1       90.89       46.14     31.57 o 
   1   5   1      155.77      141.65     39.56 o 
   3   5   1       16.98       -0.82     43.99 o 
   5   5   1     1202.41     1282.27     88.77 o 
   7   5   1        6.42        9.94     44.37 o 
   9   5   1       15.48       12.87     44.96 o 
  11   5   1      149.39      198.76     68.98 o 
  13   5   1      157.56      223.26     81.52 o 
  15   5   1      242.49      321.22     73.70 o 
  17   5   1      183.20       89.26     76.95 o 
 -12   6   1     1204.93     1167.46    116.58 o 
 -10   6   1        1.35      -24.26     65.35 o 
  -8   6   1       68.80      -19.21     63.77 o 
  -6   6   1      431.14      393.52     75.63 o 
  -4   6   1      802.45      953.55    141.25 o 
  -2   6   1      883.48      913.60    168.29 o 
   0   6   1     1207.66     1369.17    133.42 o 
   2   6   1      416.71      168.29    144.25 o 
   4   6   1       86.17       62.48    117.21 o 
   6   6   1     1064.86     1015.81     92.45 o 
   8   6   1      913.73      909.18    100.90 o 
  10   6   1       12.25     -100.18    120.21 o 
  12   6   1       29.82       34.77     98.20 o 
 -28   0   2        1.36       47.02     87.46 o 
 -26   0   2       12.72      -61.85     61.85 o 
 -24   0   2      485.97      619.48    198.35 o 
 -22   0   2        0.77        1.74     81.14 o 
 -20   0   2      406.46      436.60     54.27 o 
 -18   0   2      380.37      364.88     44.32 o 
 -16   0   2     4369.28     4417.74    142.31 o 
 -14   0   2     3137.61     2946.92     85.00 o 
 -12   0   2    20856.25    20724.02    422.48 o 
 -10   0   2    25237.97    24391.30    371.43 o 
  -8   0   2       19.08       33.66     10.00 o 
  -6   0   2     3606.76     3351.99     63.34 o 
  -4   0   2      434.63      435.78     12.75 o 
  -2   0   2    10154.45    10019.82    153.00 o 
   0   0   2    13454.06    13594.33    184.70 o 
   2   0   2     9263.58     9126.32    184.84 o 
   4   0   2     1743.21     1821.21     51.00 o 
   6   0   2        0.87       -3.01     12.75 o 
   8   0   2       20.63       27.05     17.00 o 
  10   0   2       36.20       73.47     21.04 o 
  12   0   2     3016.54     3085.00    108.96 o 
  14   0   2    18896.03    19301.92    518.62 o 
  16   0   2     9839.48     9884.07    306.58 o 
  18   0   2     1051.46     1039.19     78.81 o 
  20   0   2     2829.43     2987.30    136.51 o 
  22   0   2      983.52     1061.11     89.59 o 
  24   0   2      177.52      136.58     72.98 o 
  26   0   2     1378.23     1303.30    122.85 o 
 -27   1   2      985.39     1091.56     91.39 o 
 -25   1   2       10.13       45.08     42.39 o 
 -23   1   2       12.93       -1.63     41.08 o 
 -21   1   2     3406.42     3458.72     99.02 o 
 -19   1   2     1894.67     1883.12     63.85 o 
 -17   1   2      374.49      436.14     38.06 o 
 -15   1   2     3335.79     3466.75     82.13 o 
 -13   1   2      935.68      998.75     35.06 o 
 -11   1   2        7.15        5.58     10.20 o 
  -9   1   2      430.06      598.35     17.65 o 
  -7   1   2    14467.91    13505.83    245.51 o 
  -5   1   2       54.31       64.05      7.07 o 
  -3   1   2    13075.92    12950.31    128.86 o 
  -1   1   2     1721.62     1720.71     20.15 o 
   1   1   2    10621.61    10864.46    104.92 o 
   3   1   2    28853.63    28943.24    320.71 o 
   5   1   2    16389.97    16823.96    209.43 o 
   7   1   2     7865.53     7683.91    126.05 o 
   9   1   2     8201.22     7723.78    125.24 o 
  11   1   2     2212.85     2328.53     85.89 o 
  13   1   2     1745.59     1663.96     58.00 o 
  15   1   2       53.79       67.35     25.80 o 
  17   1   2      376.29      369.58     45.98 o 
  19   1   2      452.59      451.74     43.79 o 
  21   1   2      738.54      742.97     69.26 o 
  23   1   2      735.33      851.94     73.46 o 
  25   1   2      645.03      583.77     89.57 o 
 -26   2   2      808.83      769.04     68.57 o 
 -24   2   2       57.01       54.35     51.41 o 
 -22   2   2       44.53       61.38     38.17 o 
 -20   2   2      277.87      308.97     32.97 o 
 -18   2   2      367.22      382.62     27.35 o 
 -16   2   2     1264.25     1321.22     47.56 o 
 -14   2   2      271.95      298.36     23.14 o 
 -12   2   2       86.71      102.02     14.61 o 
 -10   2   2      526.15      449.21     17.11 o 
  -8   2   2     1053.40     1047.79     22.92 o 
  -6   2   2     8137.71     8534.81     99.60 o 
  -4   2   2     3939.74     4017.07     43.69 o 
  -2   2   2      974.96     1006.84     15.03 o 
   0   2   2     1669.14     1682.28     22.39 o 
   2   2   2     2464.72     2639.49     49.45 o 
   4   2   2     2046.60     2048.93     28.96 o 
   6   2   2     1483.91     1494.69     30.40 o 
   8   2   2     4324.33     4152.16     62.48 o 
  10   2   2     5438.00     5323.40     84.27 o 
  12   2   2     3231.81     3202.05    157.62 o 
  14   2   2      706.85      786.87     40.85 o 
  16   2   2     1368.40     1354.66     54.77 o 
  18   2   2      307.13      342.55     36.18 o 
  20   2   2      306.54      276.51     38.95 o 
  22   2   2      188.61      204.06     50.82 o 
  24   2   2        0.28      -20.62     54.22 o 
 -25   3   2      520.66      456.49     59.97 o 
 -23   3   2      568.97      547.52     52.69 o 
 -21   3   2      115.79       52.62     46.79 o 
 -19   3   2       49.58       36.55     35.57 o 
 -17   3   2        2.50        2.68     28.15 o 
 -15   3   2       99.38       86.12     23.55 o 
 -13   3   2     1220.40     1174.63     64.32 o 
 -11   3   2       53.80       31.02     14.44 o 
  -9   3   2      690.92      699.72     28.14 o 
  -7   3   2       36.70       46.74     10.20 o 
  -5   3   2        1.76       -2.64      6.94 o 
  -3   3   2       72.22       85.76     13.13 o 
  -1   3   2       44.21       41.88     11.16 o 
   1   3   2     5617.27     5659.39     59.88 o 
   3   3   2     1527.21     1558.13     28.63 o 
   5   3   2        0.27       12.62      7.07 o 
   7   3   2      918.62      906.68     25.96 o 
   9   3   2       61.85       36.78     22.26 o 
  11   3   2      316.65      306.02     25.88 o 
  13   3   2      201.89      186.33     24.90 o 
  15   3   2      722.65      729.85     46.12 o 
  17   3   2       48.15       62.43     34.58 o 
  19   3   2       70.64       50.03     42.15 o 
  21   3   2       55.65       36.93     46.60 o 
  23   3   2       67.03       14.84     61.33 o 
 -22   4   2        4.76      -33.59     50.68 o 
 -20   4   2       28.51      -13.93     44.90 o 
 -18   4   2       81.12       80.48     42.00 o 
 -16   4   2        8.64       45.65     30.53 o 
 -14   4   2      506.69      369.18     37.61 o 
 -12   4   2       91.53       83.20     25.20 o 
 -10   4   2       18.69       11.90     14.57 o 
  -8   4   2      200.47      179.40     13.69 o 
  -6   4   2      454.71      457.40     32.97 o 
  -4   4   2      644.05      645.43     23.79 o 
  -2   4   2      111.57      136.94     13.13 o 
   0   4   2      913.69      890.74     26.31 o 
   2   4   2      701.56      712.30     21.64 o 
   4   4   2       32.63       25.64      9.55 o 
   6   4   2       12.89        8.01     13.28 o 
   8   4   2     1018.35      964.29     29.00 o 
  10   4   2       49.04       56.79     25.25 o 
  12   4   2      195.94      175.66     30.76 o 
  14   4   2      563.58      615.94     47.09 o 
  16   4   2        5.59       24.78     37.17 o 
  18   4   2      117.27      123.85     44.12 o 
  20   4   2       13.98      -14.98     52.36 o 
 -19   5   2       59.94      -39.58     92.37 o 
 -17   5   2       30.83       18.55     71.91 o 
 -15   5   2      349.94      419.20     73.75 o 
 -13   5   2       14.56       53.32     59.02 o 
 -11   5   2       59.53       -5.18     51.07 o 
  -9   5   2        0.54        6.99     48.14 o 
  -7   5   2      400.22      331.40     60.83 o 
  -5   5   2      130.44      130.94     54.53 o 
  -3   5   2       89.24      129.55     32.84 o 
  -1   5   2       81.81      104.78     32.56 o 
   1   5   2       21.52       53.43     40.18 o 
   3   5   2     3173.02     3293.07    162.76 o 
   5   5   2     1689.50     1731.37     98.28 o 
   7   5   2        5.39       46.12     58.55 o 
   9   5   2      342.45      319.23     77.85 o 
  11   5   2      399.53      386.69     99.17 o 
  13   5   2      304.47      389.86     93.21 o 
  15   5   2       11.14        1.42     70.05 o 
  17   5   2      533.35      541.48    103.88 o 
 -12   6   2      510.54      574.02    129.16 o 
 -10   6   2      616.12      717.37    113.83 o 
  -8   6   2      425.39      383.17     83.00 o 
  -6   6   2      581.90      516.78     74.25 o 
  -4   6   2       39.15        9.08     99.81 o 
  -2   6   2      341.56      345.10     78.54 o 
   0   6   2        3.64       43.79     88.95 o 
   2   6   2      775.07      667.17    174.30 o 
   4   6   2      282.41      271.98    101.74 o 
   6   6   2       43.33       26.54     78.74 o 
   8   6   2       87.10       -6.01     82.17 o 
  10   6   2      194.91      162.50     64.33 o 
 -29   1   3      369.93      279.63     84.86 o 
 -27   1   3       21.83      -26.77     57.51 o 
 -25   1   3        0.82       76.99     68.73 o 
 -23   1   3     1102.45     1120.53     84.28 o 
 -21   1   3      771.98      828.90     46.15 o 
 -19   1   3     1323.77     1364.55     53.64 o 
 -17   1   3     5262.16     5588.48    125.96 o 
 -15   1   3      395.28      396.33     28.63 o 
 -13   1   3        7.55       37.45     13.69 o 
 -11   1   3     4050.82     4210.38     63.00 o 
  -9   1   3       79.59       99.11     11.00 o 
  -7   1   3     3154.92     3390.72     45.08 o 
  -5   1   3       15.23       19.53      6.01 o 
  -3   1   3        5.39        7.51      6.01 o 
  -1   1   3    10328.69    10580.19     96.82 o 
   1   1   3     2672.12     2773.68     34.07 o 
   3   1   3    15711.51    15620.98    173.90 o 
   5   1   3      934.43      879.98     21.21 o 
   7   1   3     1558.45     1584.84     36.70 o 
   9   1   3     5393.12     5221.25     92.73 o 
  11   1   3      832.56      770.02     46.22 o 
  13   1   3     4434.71     4369.30    118.41 o 
  15   1   3     1149.38     1048.76     88.52 o 
  17   1   3      200.05      239.10     38.19 o 
  19   1   3       80.09       94.67     31.30 o 
  21   1   3      159.10      131.56     40.32 o 
  23   1   3      240.93      245.04     55.18 o 
  25   1   3       16.43      -70.00     73.11 o 
 -28   2   3     2353.75     2224.55    112.67 o 
 -26   2   3     1250.42     1249.36     72.12 o 
 -24   2   3       13.73        2.42     41.26 o 
 -22   2   3     1457.31     1467.86     61.46 o 
 -20   2   3     1647.04     1602.62     90.22 o 
 -18   2   3      553.79      531.30     32.68 o 
 -16   2   3      299.47      333.14     25.16 o 
 -14   2   3     4086.45     4124.43     82.46 o 
 -12   2   3     1909.70     1906.34     35.23 o 
 -10   2   3      657.25      594.82     15.48 o 
  -8   2   3      841.06      814.71     20.15 o 
  -6   2   3     3706.90     3704.51     44.88 o 
  -4   2   3    16233.21    16473.21    153.72 o 
  -2   2   3    16479.14    16718.80    151.07 o 
   0   2   3     7487.06     7304.46     73.40 o 
   2   2   3        1.79        3.01      7.07 o 
   4   2   3    12162.62    11897.78    138.90 o 
   6   2   3     9018.76     9103.14    135.07 o 
   8   2   3     1113.79     1158.06     30.92 o 
  10   2   3     2473.51     2561.09     82.02 o 
  12   2   3     2813.50     2778.78    114.52 o 
  14   2   3      603.51      532.02     28.99 o 
  16   2   3      241.28      218.35     40.13 o 
  18   2   3     2617.02     2535.00     92.41 o 
  20   2   3     1010.56     1114.42     91.09 o 
  22   2   3      640.19      654.21     60.88 o 
  24   2   3     1001.55     1004.37     80.07 o 
 -25   3   3       70.17       -9.01     51.81 o 
 -23   3   3      716.89      682.07     71.14 o 
 -21   3   3      220.71      326.02     56.04 o 
 -19   3   3     1597.85     1661.93     66.10 o 
 -17   3   3     6068.62     5977.24    141.08 o 
 -15   3   3     3096.96     3126.26     75.66 o 
 -13   3   3     3172.67     3177.87     75.58 o 
 -11   3   3     5702.87     5569.19     89.76 o 
  -9   3   3     1270.90     1138.92     33.15 o 
  -7   3   3     2875.60     2828.12     39.71 o 
  -5   3   3    10843.56    11403.98    173.23 o 
  -3   3   3      218.05      217.72      8.62 o 
  -1   3   3     8041.51     8302.00     94.40 o 
   1   3   3     3990.02     3955.35     48.14 o 
   3   3   3     8208.85     8183.61     94.88 o 
   5   3   3     4852.39     4561.37     65.78 o 
   7   3   3    18789.74    18476.66    242.43 o 
   9   3   3    13265.18    13460.40    264.60 o 
  11   3   3      373.93      350.48     26.97 o 
  13   3   3      428.38      444.12     37.50 o 
  15   3   3     1499.65     1542.97     62.71 o 
  17   3   3       63.28       64.09     37.53 o 
  19   3   3      417.85      381.07     60.00 o 
  21   3   3       23.33        7.60     54.66 o 
 -24   4   3      786.95      782.68     96.88 o 
 -22   4   3     1292.92     1261.22     84.15 o 
 -20   4   3      212.30      138.20     46.88 o 
 -18   4   3      287.57      271.43     44.93 o 
 -16   4   3      130.32      168.51     36.96 o 
 -14   4   3      394.55      325.72     31.34 o 
 -12   4   3       13.76        2.85     22.50 o 
 -10   4   3     3775.31     3666.26     72.05 o 
  -8   4   3     3774.95     3560.21     55.62 o 
  -6   4   3     3396.52     3272.17     69.00 o 
  -4   4   3     5135.07     5181.79     96.22 o 
  -2   4   3     4665.17     4746.79     89.36 o 
   0   4   3    12153.75    12362.22    193.00 o 
   2   4   3     5246.92     5159.39     91.09 o 
   4   4   3     1521.07     1517.45     31.23 o 
   6   4   3      126.48      123.83     16.79 o 
   8   4   3     1125.36     1044.87     38.89 o 
  10   4   3      478.96      485.08     35.23 o 
  12   4   3      746.34      767.95     57.37 o 
  14   4   3     1094.21     1114.55     58.70 o 
  16   4   3     1165.01     1222.56     81.66 o 
  18   4   3     1000.07     1099.92     73.32 o 
  20   4   3      450.97      501.96     86.96 o 
 -19   5   3     2937.97     3170.31    178.78 o 
 -17   5   3     2552.69     2559.35    186.86 o 
 -15   5   3     2020.98     2031.46    119.40 o 
 -13   5   3      739.12      705.16     67.82 o 
 -11   5   3        9.66       12.28     47.72 o 
  -9   5   3     1018.00     1156.40     85.26 o 
  -7   5   3      104.30      133.56     50.61 o 
  -5   5   3       16.33       41.87     48.07 o 
  -3   5   3      243.75      245.30     34.34 o 
  -1   5   3      107.15      113.45     29.00 o 
   1   5   3      112.66       98.54     36.34 o 
   3   5   3     1053.66     1123.76     76.74 o 
   5   5   3     2892.35     3046.20    135.20 o 
   7   5   3     1850.51     2057.56    137.19 o 
   9   5   3     3050.96     3192.57    156.07 o 
  11   5   3     2535.91     2787.54    142.86 o 
  13   5   3     1092.26     1068.31    101.82 o 
  15   5   3      118.67       76.98     74.14 o 
 -14   6   3      391.11      380.81     99.06 o 
 -12   6   3      372.56      418.19    124.89 o 
 -10   6   3      749.59      651.96     88.59 o 
  -8   6   3       11.25       49.43     72.19 o 
  -6   6   3      158.08      275.06     73.65 o 
  -4   6   3      850.08      800.47    113.81 o 
  -2   6   3      245.68      315.61    104.06 o 
   0   6   3      464.49      552.97    132.23 o 
   2   6   3      395.06      234.41    162.28 o 
   4   6   3      422.10      464.07     99.63 o 
   6   6   3      356.79      329.56     75.32 o 
   8   6   3       21.92       10.33     57.00 o 
  10   6   3       45.95      -28.49     79.21 o 
 -30   0   4      618.91      516.77     94.71 o 
 -28   0   4      783.71      810.60     89.29 o 
 -26   0   4     3710.81     3643.80    152.23 o 
 -24   0   4    12337.94    12760.54    390.28 o 
 -22   0   4     9533.68     9454.97    306.58 o 
 -20   0   4      186.68      188.40     48.08 o 
 -18   0   4      481.67      597.07     90.16 o 
 -16   0   4     1445.63     1518.10     57.70 o 
 -14   0   4     3184.98     3249.90     97.47 o 
 -12   0   4      126.87       99.63     15.46 o 
 -10   0   4      730.61      794.53     30.05 o 
  -8   0   4       47.35       97.42     14.43 o 
  -6   0   4       82.47      114.20     12.75 o 
  -4   0   4    42100.23    41408.43    586.09 o 
  -2   0   4      949.77      926.24     25.50 o 
   0   0   4     8565.65     8207.19    152.99 o 
   2   0   4    43799.71    44748.88    713.40 o 
   4   0   4    17386.65    17209.12    318.67 o 
   6   0   4     4650.10     4460.88    138.24 o 
   8   0   4       36.73       36.06     21.25 o 
  10   0   4       67.61       85.40     50.47 o 
  12   0   4      442.66      381.51     63.33 o 
  14   0   4       79.62       82.98     64.96 o 
  16   0   4      113.85      138.24     53.76 o 
  18   0   4      895.71      917.59    165.29 o 
  20   0   4       49.58       52.89     66.29 o 
  22   0   4      363.05      271.90     82.87 o 
  24   0   4     1001.77     1015.13    171.30 o 
 -29   1   4      557.25      554.74     61.17 o 
 -27   1   4      831.62      794.73     56.19 o 
 -25   1   4      249.17      255.53     47.71 o 
 -23   1   4     3076.21     3182.03    125.79 o 
 -21   1   4      799.91      823.56     48.46 o 
 -19   1   4     1358.90     1517.68     52.64 o 
 -17   1   4     4714.87     4555.39    107.59 o 
 -15   1   4     2715.29     2815.83     64.10 o 
 -13   1   4    13428.61    13429.06    194.59 o 
 -11   1   4     3454.17     3157.72     50.56 o 
  -9   1   4      952.68      833.80     19.86 o 
  -7   1   4    19568.12    18962.59    207.20 o 
  -5   1   4     3543.03     3395.89     53.79 o 
  -3   1   4     8492.10     8164.67     86.59 o 
  -1   1   4     4715.23     4616.95     47.80 o 
   1   1   4     8371.98     8701.53     90.88 o 
   3   1   4     9978.39    10415.29    126.58 o 
   5   1   4      528.82      457.37     17.79 o 
   7   1   4      721.93      699.33     22.35 o 
   9   1   4     2889.12     3025.04     78.13 o 
  11   1   4     2506.48     2408.84     70.74 o 
  13   1   4     2291.49     2360.96    174.30 o 
  15   1   4        9.70       35.46     41.35 o 
  17   1   4      623.94      572.80     45.75 o 
  19   1   4     4119.08     4226.31    125.70 o 
  21   1   4      320.25      357.64     72.87 o 
  23   1   4      415.69      380.88     48.48 o 
 -28   2   4      983.20      885.71     68.13 o 
 -26   2   4     1195.31     1257.80     72.65 o 
 -24   2   4      341.30      272.71     44.27 o 
 -22   2   4      927.86      994.05     48.58 o 
 -20   2   4     1287.55     1398.53     85.02 o 
 -18   2   4     1994.24     2071.49     62.11 o 
 -16   2   4     1314.71     1253.30     39.96 o 
 -14   2   4       83.07       86.27     15.86 o 
 -12   2   4     1221.10     1214.59     34.07 o 
 -10   2   4      551.41      534.03     17.11 o 
  -8   2   4     3608.99     3824.75     50.43 o 
  -6   2   4     2140.73     2106.01     30.24 o 
  -4   2   4     5532.66     5549.51     60.35 o 
  -2   2   4    10372.83    10517.88     98.73 o 
   0   2   4    24382.20    25130.10    223.55 o 
   2   2   4     1624.89     1446.14     24.39 o 
   4   2   4     3050.78     3135.93     51.19 o 
   6   2   4        2.13        4.11     12.23 o 
   8   2   4     1476.52     1507.88     50.60 o 
  10   2   4      836.87      837.19     64.96 o 
  12   2   4      576.60      633.43     74.61 o 
  14   2   4       20.40        6.39     21.27 o 
  16   2   4     2429.21     2334.10     89.73 o 
  18   2   4      218.51      237.03     34.77 o 
  20   2   4      296.94      222.38     50.57 o 
  22   2   4      649.53      604.62     66.02 o 
 -27   3   4        1.39       57.35     61.80 o 
 -25   3   4      172.05      111.66     67.67 o 
 -23   3   4      110.37       86.46     41.74 o 
 -21   3   4      290.42      241.63     40.23 o 
 -19   3   4      252.08      314.10     40.08 o 
 -17   3   4       70.24       95.50     40.97 o 
 -15   3   4      123.40      122.74     28.20 o 
 -13   3   4       42.03       41.65     19.85 o 
 -11   3   4      672.98      654.18     24.39 o 
  -9   3   4     3875.79     3781.40     61.15 o 
  -7   3   4      566.75      631.05     21.67 o 
  -5   3   4      259.55      251.44     10.93 o 
  -3   3   4        0.35        2.40      7.07 o 
  -1   3   4      742.43      787.43     17.11 o 
   1   3   4     1621.62     1656.91     30.70 o 
   3   3   4        3.23       16.70     13.28 o 
   5   3   4     2973.59     2939.97     53.25 o 
   7   3   4      250.26      275.28     20.71 o 
   9   3   4      113.13      112.51     19.13 o 
  11   3   4      418.29      386.21     29.44 o 
  13   3   4       24.62      -13.41     27.38 o 
  15   3   4     1787.79     1723.63     83.61 o 
  17   3   4      184.17      187.20     48.52 o 
  19   3   4        2.92       -4.79     58.23 o 
  21   3   4      131.15       84.90     65.39 o 
 -24   4   4       20.61      -26.63     88.64 o 
 -22   4   4       41.51       -0.20     47.64 o 
 -20   4   4       46.93        8.61     40.42 o 
 -18   4   4      398.09      424.41     46.26 o 
 -16   4   4       65.37       35.56     31.03 o 
 -14   4   4        9.52       -2.29     26.35 o 
 -12   4   4      707.23      779.92     34.76 o 
 -10   4   4       46.83       51.19     16.79 o 
  -8   4   4     1958.44     1904.82     41.11 o 
  -6   4   4      100.53       80.61     15.39 o 
  -4   4   4       89.94       78.14     18.22 o 
  -2   4   4      320.36      321.50     18.95 o 
   0   4   4      631.50      605.35     22.76 o 
   2   4   4      207.64      198.11     14.07 o 
   4   4   4     2309.20     2238.79     43.14 o 
   6   4   4     1095.16     1061.21     39.81 o 
   8   4   4      692.50      636.57     35.50 o 
  10   4   4        1.31        5.32     30.59 o 
  12   4   4      647.47      616.69     43.60 o 
  14   4   4        0.05       72.74     43.33 o 
  16   4   4      819.71      832.83     63.02 o 
  18   4   4      331.32      335.75     55.98 o 
 -19   5   4       23.57       44.96     69.69 o 
 -17   5   4      191.86      229.68     67.96 o 
 -15   5   4      213.11      176.71     93.16 o 
 -13   5   4     1444.59     1443.15    106.15 o 
 -11   5   4      633.91      612.80     64.80 o 
  -9   5   4      197.79      241.50     53.79 o 
  -7   5   4     2359.49     2503.91    119.00 o 
  -5   5   4       73.93       77.28     47.05 o 
  -3   5   4      138.12      109.00     34.45 o 
  -1   5   4      253.33      279.34     40.45 o 
   1   5   4      265.45      205.67     63.11 o 
   3   5   4      735.91      604.73     59.69 o 
   5   5   4      244.48      271.28     59.35 o 
   7   5   4      441.15      472.36     61.21 o 
   9   5   4        7.04       14.41     64.03 o 
  11   5   4       30.44       79.04     60.75 o 
  13   5   4      148.18       73.22     79.85 o 
  15   5   4        0.37       -9.84     90.11 o 
 -14   6   4       38.46      100.86     90.09 o 
 -12   6   4      327.77      256.89     74.80 o 
 -10   6   4      165.57      160.10     88.95 o 
  -8   6   4      169.83      204.13     75.08 o 
  -6   6   4        0.55        8.88     93.21 o 
  -4   6   4     1386.77     1248.79    136.91 o 
  -2   6   4      901.18      836.33    114.20 o 
   0   6   4     1557.71     1845.23    228.40 o 
   2   6   4     1151.02     1370.40    210.37 o 
   4   6   4      288.03      192.34    150.26 o 
   6   6   4      566.51      667.67    121.29 o 
   8   6   4      154.15      191.28    106.00 o 
 -29   1   5       99.55       59.35     61.37 o 
 -27   1   5      522.21      501.32     74.09 o 
 -25   1   5        1.41        7.01     34.52 o 
 -23   1   5     1079.51     1000.13     56.15 o 
 -21   1   5       22.43       18.59     31.56 o 
 -19   1   5     3574.94     3623.73     97.81 o 
 -17   1   5       87.22       72.83     22.13 o 
 -15   1   5     3659.15     3773.75     81.61 o 
 -13   1   5     1041.02     1061.37     32.53 o 
 -11   1   5      182.91      189.72     30.36 o 
  -9   1   5      172.47      174.50     12.60 o 
  -7   1   5     1532.34     1467.86     26.19 o 
  -5   1   5       60.69       34.26      7.07 o 
  -3   1   5     8519.75     8378.08     90.17 o 
  -1   1   5     3326.96     3463.76     43.81 o 
   1   1   5        0.65        8.01      7.87 o 
   3   1   5     9160.00     9606.88    126.87 o 
   5   1   5      729.56      678.87     20.02 o 
   7   1   5      786.03      806.96     33.40 o 
   9   1   5       64.57       71.22     20.14 o 
  11   1   5       92.21       71.02     29.13 o 
  13   1   5      289.62      324.75     84.15 o 
  15   1   5        1.37       -3.71     31.32 o 
  17   1   5     1251.03     1249.05     74.07 o 
  19   1   5       45.60       66.70     45.42 o 
  21   1   5       11.74       -8.57     51.40 o 
  23   1   5       73.83       41.84     54.72 o 
 -28   2   5      163.09      186.80     54.88 o 
 -26   2   5      125.09      151.94     52.21 o 
 -24   2   5     1514.81     1463.23     69.38 o 
 -22   2   5      209.31      205.26     36.18 o 
 -20   2   5      157.60      167.89     31.10 o 
 -18   2   5      203.78      216.42     24.60 o 
 -16   2   5       16.75       15.55     18.86 o 
 -14   2   5     3493.77     3677.99     77.32 o 
 -12   2   5     5649.97     5797.51     89.40 o 
 -10   2   5       93.03      136.09     12.23 o 
  -8   2   5     1774.56     1730.68     29.74 o 
  -6   2   5     3169.75     3131.28     43.19 o 
  -4   2   5      645.47      668.30     14.57 o 
  -2   2   5     1291.52     1415.60     34.70 o 
   0   2   5      133.28      100.35     10.20 o 
   2   2   5     4400.54     4552.94     58.64 o 
   4   2   5      125.28      138.32     12.60 o 
   6   2   5      696.05      711.03     27.02 o 
   8   2   5       46.27       55.44     24.68 o 
  10   2   5     1381.20     1354.78     45.78 o 
  12   2   5    10026.77     9939.86    278.05 o 
  14   2   5      625.14      594.75     44.32 o 
  16   2   5       54.16       18.81     38.58 o 
  18   2   5      985.71      972.05     73.10 o 
  20   2   5      412.25      320.63     54.30 o 
  22   2   5      148.69       83.76     75.58 o 
 -27   3   5      409.81      406.41     68.32 o 
 -25   3   5      525.96      495.79     67.11 o 
 -23   3   5      200.48      208.90     45.98 o 
 -21   3   5      124.49      164.99     42.51 o 
 -19   3   5      265.89      276.91     40.88 o 
 -17   3   5       71.67      120.27     30.76 o 
 -15   3   5       93.12       72.43     19.04 o 
 -13   3   5     1296.85     1248.49     35.42 o 
 -11   3   5     1544.77     1417.28     32.91 o 
  -9   3   5     1753.87     1777.57     34.30 o 
  -7   3   5     8140.18     8219.11    105.12 o 
  -5   3   5      618.44      605.70     17.11 o 
  -3   3   5      592.28      546.51     17.11 o 
  -1   3   5      731.76      718.23     18.50 o 
   1   3   5      327.85      372.26     18.33 o 
   3   3   5     3406.64     3460.58     53.44 o 
   5   3   5       88.96      120.16     17.64 o 
   7   3   5     1250.16     1281.72     42.59 o 
   9   3   5    11273.90    11183.24    366.05 o 
  11   3   5      832.82      913.88     55.39 o 
  13   3   5      576.81      530.19     40.62 o 
  15   3   5      744.34      703.70     51.19 o 
  17   3   5      402.54      402.95     50.77 o 
  19   3   5      663.57      799.30     82.97 o 
 -24   4   5       24.44      -46.32     59.63 o 
 -22   4   5      950.14      925.27     84.81 o 
 -20   4   5     2648.25     2362.55     93.56 o 
 -18   4   5      193.20      204.11     40.38 o 
 -16   4   5      238.81      270.68     36.01 o 
 -14   4   5     1992.75     1998.02     64.02 o 
 -12   4   5     3754.06     3860.40     89.57 o 
 -10   4   5     2177.89     2154.76     44.78 o 
  -8   4   5      309.35      290.34     17.69 o 
  -6   4   5       62.41       57.25     11.94 o 
  -4   4   5      621.38      634.41     25.25 o 
  -2   4   5      115.02      103.00     14.21 o 
   0   4   5       38.09       38.29     12.85 o 
   2   4   5       90.88       75.67     14.07 o 
   4   4   5       84.61       83.06     16.79 o 
   6   4   5     1284.90     1317.27     53.14 o 
   8   4   5      364.88      398.84     36.62 o 
  10   4   5      695.45      769.06     56.02 o 
  12   4   5     3773.43     3818.98    105.18 o 
  14   4   5     2340.83     2467.22    106.60 o 
  16   4   5     2494.85     2729.53    112.24 o 
 -19   5   5        9.09       -9.37     72.72 o 
 -17   5   5        3.12      -34.02     99.81 o 
 -15   5   5      802.55      704.55     85.71 o 
 -13   5   5       11.10      -47.24     64.54 o 
 -11   5   5     1148.48     1242.25     89.69 o 
  -9   5   5       59.49       43.17     49.32 o 
  -7   5   5      576.40      630.39     68.71 o 
  -5   5   5     1705.78     1697.04     91.20 o 
  -3   5   5     3101.29     3272.46     98.14 o 
  -1   5   5     2512.96     2697.66     92.98 o 
   1   5   5      278.48      314.11     50.24 o 
   3   5   5      398.99      494.03     84.68 o 
   5   5   5      764.64      753.05    100.94 o 
   7   5   5      412.58      416.23     73.66 o 
   9   5   5        0.63        4.98     58.00 o 
  11   5   5        0.51        4.66     75.08 o 
  13   5   5        0.60        7.10     80.08 o 
 -12   6   5       17.23      -62.25     63.91 o 
 -10   6   5     1406.49     1347.02    103.88 o 
  -8   6   5      193.53      213.69     75.15 o 
  -6   6   5      276.02      269.50     76.50 o 
  -4   6   5      101.59      162.87     85.20 o 
  -2   6   5      102.43       84.15    144.25 o 
   0   6   5       35.53       -6.01    144.25 o 
   2   6   5      376.61      667.17    180.32 o 
   4   6   5      317.70      174.30    132.23 o 
   6   6   5       69.64       45.73     95.28 o 
 -30   0   6       40.89      -77.90    237.42 o 
 -28   0   6      384.37      401.12     92.39 o 
 -26   0   6      269.89      297.03     61.54 o 
 -24   0   6      707.12      685.25    117.20 o 
 -22   0   6    12654.76    12982.87    377.99 o 
 -20   0   6      104.85      124.14     47.81 o 
 -18   0   6     1497.67     1472.58     76.45 o 
 -16   0   6      150.00      192.83     31.66 o 
 -14   0   6     2962.03     2711.18     97.47 o 
 -12   0   6     1666.76     1494.21     90.16 o 
 -10   0   6    42282.32    44005.30    686.30 o 
  -8   0   6    57941.77    60086.65    858.23 o 
  -6   0   6     4726.95     4657.38     91.30 o 
  -4   0   6    12904.99    12603.68    190.56 o 
  -2   0   6     5661.06     5642.09     94.99 o 
   0   0   6     1043.72      992.02     37.55 o 
   2   0   6     7175.49     7137.64    150.26 o 
   4   0   6     1342.30     1353.66     47.64 o 
   6   0   6     8540.68     8766.00    295.17 o 
   8   0   6     3767.73     3776.94    155.08 o 
  10   0   6     2017.14     1926.60    114.75 o 
  12   0   6     2419.02     2446.28    204.36 o 
  14   0   6     1080.74     1207.03    114.52 o 
  16   0   6     6223.95     6541.36    276.41 o 
  18   0   6     2217.58     2049.58    246.43 o 
  20   0   6       11.74       -4.17     68.02 o 
  22   0   6     1514.67     1737.04    198.35 o 
 -29   1   6      400.45      386.45     69.42 o 
 -27   1   6      208.82      167.03     48.73 o 
 -25   1   6      353.53      396.28     46.79 o 
 -23   1   6     1002.93      990.01     54.67 o 
 -21   1   6     1928.73     1881.60     82.57 o 
 -19   1   6     9006.73     9269.21    209.55 o 
 -17   1   6     4002.32     3972.19     95.10 o 
 -15   1   6     3934.55     4104.68     97.39 o 
 -13   1   6     8253.71     8554.48    148.82 o 
 -11   1   6      551.15      634.74     20.15 o 
  -9   1   6       89.19       98.40     11.44 o 
  -7   1   6      918.38      951.79     21.33 o 
  -5   1   6      849.14      830.63     16.04 o 
  -3   1   6     1929.23     1857.73     28.66 o 
  -1   1   6     7285.20     7278.69     79.55 o 
   1   1   6     5304.98     5141.86     60.90 o 
   3   1   6    12250.49    12252.68    155.37 o 
   5   1   6    10177.11    10282.66    228.55 o 
   7   1   6     8211.53     7952.29    137.76 o 
   9   1   6     4928.51     4597.36    112.78 o 
  11   1   6     1128.46     1247.45     54.74 o 
  13   1   6     2106.52     1986.55     77.03 o 
  15   1   6       35.40        9.82     41.89 o 
  17   1   6     1353.10     1423.31     70.89 o 
  19   1   6        1.41       -6.95     46.93 o 
  21   1   6      212.75      206.22     54.18 o 
 -28   2   6     1217.24     1150.83     87.28 o 
 -26   2   6      848.43      889.03     64.39 o 
 -24   2   6       48.07       68.65     47.08 o 
 -22   2   6       70.09      102.98     29.29 o 
 -20   2   6      121.28      142.88     29.48 o 
 -18   2   6       35.67       39.38     21.97 o 
 -16   2   6     1237.89     1321.20     55.52 o 
 -14   2   6     6008.54     5987.47    103.83 o 
 -12   2   6     3437.13     3260.74     59.20 o 
 -10   2   6     2173.80     1996.66     36.40 o 
  -8   2   6      195.05      199.42     14.89 o 
  -6   2   6      552.92      535.63     17.11 o 
  -4   2   6     2625.16     2494.94     33.52 o 
  -2   2   6     2819.11     2839.14     38.08 o 
   0   2   6     4018.94     3984.38     51.93 o 
   2   2   6     1863.56     1899.45     32.03 o 
   4   2   6     1724.85     1766.56     35.87 o 
   6   2   6        8.62        2.53     14.65 o 
   8   2   6      485.20      421.34     28.70 o 
  10   2   6      797.84      851.26     43.23 o 
  12   2   6     4689.92     4625.34    131.57 o 
  14   2   6     3873.77     3916.50    115.66 o 
  16   2   6     1569.01     1712.63     77.06 o 
  18   2   6      344.08      350.39     61.37 o 
  20   2   6       80.92       43.34     55.16 o 
 -27   3   6       74.56       71.53     59.55 o 
 -25   3   6        2.49      -14.47     51.76 o 
 -23   3   6      216.05      291.66     61.60 o 
 -21   3   6      890.41      825.99     63.02 o 
 -19   3   6      735.83      667.56     46.91 o 
 -17   3   6       99.45      112.75     31.26 o 
 -15   3   6       19.02       21.32     24.33 o 
 -13   3   6        6.14        7.47     17.52 o 
 -11   3   6       89.14       76.11     17.11 o 
  -9   3   6      375.74      346.59     18.96 o 
  -7   3   6      797.13      773.69     23.17 o 
  -5   3   6      275.23      269.45     17.11 o 
  -3   3   6        8.74       17.72     12.60 o 
  -1   3   6        5.26        1.53     11.94 o 
   1   3   6      133.21      163.43     14.57 o 
   3   3   6      952.84      923.70     28.32 o 
   5   3   6     2024.68     1970.88     46.45 o 
   7   3   6      461.29      508.72     35.62 o 
   9   3   6      627.86      597.85     44.64 o 
  11   3   6       59.06       70.24     40.10 o 
  13   3   6       10.60      -26.92     34.40 o 
  15   3   6      118.53      145.40     50.91 o 
  17   3   6        1.52      -52.75     52.75 o 
  19   3   6      132.12      214.18    102.60 o 
 -24   4   6        0.06      130.84     76.51 o 
 -22   4   6      428.54      430.28     78.03 o 
 -20   4   6      328.03      244.05     45.41 o 
 -18   4   6      223.69      245.86     39.11 o 
 -16   4   6        4.22       -6.25     32.03 o 
 -14   4   6      498.19      556.09     37.59 o 
 -12   4   6      140.18      118.01     24.88 o 
 -10   4   6       42.42       33.53     21.78 o 
  -8   4   6      395.49      402.64     20.89 o 
  -6   4   6      848.62      799.25     22.26 o 
  -4   4   6       10.85        9.17     12.23 o 
  -2   4   6      188.32      194.29     14.15 o 
   0   4   6       57.60       63.29     17.11 o 
   2   4   6     1910.61     1834.72     48.88 o 
   4   4   6      464.94      475.08     28.43 o 
   6   4   6      442.07      426.20     48.31 o 
   8   4   6       15.98       11.43     32.14 o 
  10   4   6       31.74       56.54     37.31 o 
  12   4   6      143.44      179.51     38.69 o 
  14   4   6      221.03      211.60     57.61 o 
  16   4   6      611.30      533.94     70.45 o 
 -19   5   6     2180.41     1997.33    203.02 o 
 -17   5   6        4.34      -68.46     68.46 o 
 -15   5   6       70.91       33.65     64.33 o 
 -13   5   6      449.92      449.27     69.79 o 
 -11   5   6      459.34      418.07     64.90 o 
  -9   5   6       10.85      -35.31     50.51 o 
  -7   5   6      357.31      319.26     64.33 o 
  -5   5   6      155.69      196.56     77.85 o 
  -3   5   6       15.38       48.43     37.99 o 
  -1   5   6        0.26      -27.22     36.62 o 
   1   5   6        5.12        6.01     59.50 o 
   3   5   6     1219.20     1143.56    159.28 o 
   5   5   6     2183.02     2206.86    120.80 o 
   7   5   6     1074.41     1161.48     97.56 o 
   9   5   6      226.91      311.63     78.83 o 
  11   5   6       47.51       64.16     62.73 o 
 -12   6   6     1049.67     1007.54    111.16 o 
 -10   6   6     2894.86     2652.48    158.09 o 
  -8   6   6     1354.83     1294.92    104.55 o 
  -6   6   6      281.99      303.53    110.50 o 
  -4   6   6     1172.12     1153.78    138.08 o 
  -2   6   6      922.68      919.61    156.27 o 
   0   6   6      172.85      420.74    156.27 o 
   2   6   6       25.68      120.21    114.20 o 
   4   6   6       15.04      192.34    168.29 o 
 -29   1   7       55.81       -6.33     58.59 o 
 -27   1   7       14.66      -22.25     44.06 o 
 -25   1   7        0.37      -23.65     42.62 o 
 -23   1   7      227.83      206.32     36.56 o 
 -21   1   7      201.07      216.95     32.68 o 
 -19   1   7     3440.93     3546.20    100.05 o 
 -17   1   7     4169.18     4384.81    104.84 o 
 -15   1   7     3212.87     3259.32     72.76 o 
 -13   1   7      424.13      402.80     25.23 o 
 -11   1   7      194.96      212.54     17.51 o 
  -9   1   7     3920.23     4109.53     62.15 o 
  -7   1   7      443.08      452.40     17.29 o 
  -5   1   7     2446.76     2708.68     38.60 o 
  -3   1   7     1407.62     1477.12     29.83 o 
  -1   1   7     4975.49     5170.54     62.37 o 
   1   1   7      195.01      238.09     13.69 o 
   3   1   7     1065.36     1306.94     41.79 o 
   5   1   7      647.46      643.30     32.10 o 
   7   1   7     1406.08     1333.36     43.62 o 
   9   1   7      433.15      496.37     29.46 o 
  11   1   7      195.95      226.70     33.68 o 
  13   1   7      267.50      276.19     35.58 o 
  15   1   7     1054.90     1087.01     67.99 o 
  17   1   7     1531.03     1388.02     85.67 o 
  19   1   7       57.76       -4.89     61.60 o 
 -28   2   7     1916.75     1891.60     96.30 o 
 -26   2   7     2012.92     2103.76    101.90 o 
 -24   2   7     1769.31     1747.01     71.45 o 
 -22   2   7      792.12      894.39     53.24 o 
 -20   2   7      143.93      201.66     38.70 o 
 -18   2   7     2216.40     2212.23     98.80 o 
 -16   2   7      379.36      432.44     30.15 o 
 -14   2   7     4683.25     4486.44     86.49 o 
 -12   2   7       16.70        8.35     16.15 o 
 -10   2   7     5754.61     5741.11     91.00 o 
  -8   2   7     4220.41     4132.01     66.46 o 
  -6   2   7      240.83      262.13     14.57 o 
  -4   2   7     8545.99     8682.11     96.30 o 
  -2   2   7      938.09      899.34     22.56 o 
   0   2   7     4782.50     4658.73     71.42 o 
   2   2   7     5797.63     5894.03     82.11 o 
   4   2   7      645.32      668.82     25.61 o 
   6   2   7      383.21      408.20     30.92 o 
   8   2   7      160.40      156.67     24.74 o 
  10   2   7     1202.97     1199.61     50.62 o 
  12   2   7        7.63      -10.88     30.11 o 
  14   2   7       11.68        9.51     35.15 o 
  16   2   7      281.29      258.23     59.64 o 
  18   2   7       68.95       45.22     58.49 o 
 -27   3   7       82.37       69.91     75.43 o 
 -25   3   7     1402.54     1362.01     83.83 o 
 -23   3   7     1890.52     1929.59     86.08 o 
 -21   3   7     1917.63     1876.50     76.67 o 
 -19   3   7     3352.44     3246.78    101.03 o 
 -17   3   7     5725.59     5664.63    137.53 o 
 -15   3   7     3325.73     3310.06     83.44 o 
 -13   3   7      238.15      223.33     23.58 o 
 -11   3   7       34.16       44.22     16.43 o 
  -9   3   7     3140.92     3199.75     63.33 o 
  -7   3   7     1625.74     1613.43     37.22 o 
  -5   3   7        7.89      -12.48     13.69 o 
  -3   3   7     1977.91     2052.33     46.98 o 
  -1   3   7        0.03      -13.73     15.27 o 
   1   3   7     1087.02     1087.04     34.07 o 
   3   3   7     2640.06     2588.62    101.50 o 
   5   3   7     6115.24     6014.68    122.50 o 
   7   3   7     2899.53     2836.47     88.49 o 
   9   3   7     3797.48     3980.93    108.15 o 
  11   3   7     1211.88     1266.55     65.64 o 
  13   3   7       74.97      103.15     40.63 o 
  15   3   7      263.66      171.07     71.16 o 
  17   3   7       69.46       56.54     63.64 o 
 -24   4   7      818.98      671.24     90.55 o 
 -22   4   7     1778.36     1811.44    120.17 o 
 -20   4   7      865.12      889.47     63.91 o 
 -18   4   7       53.89       39.50     40.39 o 
 -16   4   7      597.13      572.64     40.44 o 
 -14   4   7     3236.65     3177.12     85.43 o 
 -12   4   7       22.46       27.18     24.05 o 
 -10   4   7      155.92      148.50     26.39 o 
  -8   4   7     1704.20     1721.46     57.10 o 
  -6   4   7     1773.65     1765.87     46.97 o 
  -4   4   7     5239.16     5657.54    107.91 o 
  -2   4   7     1960.48     2071.56     78.95 o 
   0   4   7     2088.67     2220.06     64.77 o 
   2   4   7     3290.66     3321.34    102.86 o 
   4   4   7     1991.63     2007.14     69.93 o 
   6   4   7     1643.62     1580.42     66.84 o 
   8   4   7      166.11      162.06     38.85 o 
  10   4   7     1411.96     1269.32     65.66 o 
  12   4   7      196.23      196.99     58.48 o 
  14   4   7       10.15       12.93     57.33 o 
 -19   5   7     1104.41     1085.15    104.27 o 
 -17   5   7     2660.53     2798.26    148.03 o 
 -15   5   7     1373.97     1447.31    112.76 o 
 -13   5   7     2399.22     2613.25    167.48 o 
 -11   5   7     1250.11     1348.97    113.81 o 
  -9   5   7       97.77      147.47     53.79 o 
  -7   5   7      121.98      167.20     52.89 o 
  -5   5   7       53.71       67.27     55.38 o 
  -3   5   7       31.84       65.55     37.99 o 
  -1   5   7      239.00      272.47     51.00 o 
   1   5   7      535.67      491.60    108.19 o 
   3   5   7      632.24      674.82    141.25 o 
   5   5   7      653.26      695.70    126.22 o 
   7   5   7      519.68      546.68     81.25 o 
   9   5   7     1092.42     1198.25    110.76 o 
 -10   6   7      332.48      230.48     75.32 o 
  -8   6   7      466.92      550.31    118.09 o 
  -6   6   7      341.74      319.76    106.00 o 
  -4   6   7      128.07      102.18    156.27 o 
  -2   6   7      693.29      667.17    174.30 o 
   0   6   7      983.97      895.57    180.32 o 
   2   6   7       99.31      102.18    162.28 o 
 -30   0   8      963.32      870.76    105.55 o 
 -28   0   8     1383.16     1240.94    115.17 o 
 -26   0   8     2417.14     2477.25    153.27 o 
 -24   0   8     1535.54     1500.02    105.18 o 
 -22   0   8     1118.91     1227.15     99.17 o 
 -20   0   8     4606.26     4905.98    243.43 o 
 -18   0   8     2346.00     2430.01    102.23 o 
 -16   0   8      303.51      251.04     42.43 o 
 -14   0   8       91.17      128.80     40.95 o 
 -12   0   8      144.82      194.78     45.08 o 
 -10   0   8        0.48       30.80     30.92 o 
  -8   0   8     2374.38     2746.97     78.54 o 
  -6   0   8        0.48       20.61     15.03 o 
  -4   0   8     3066.86     3027.27    108.19 o 
  -2   0   8      239.63      252.87     17.40 o 
   0   0   8     2308.57     2128.26    108.31 o 
   2   0   8      895.36      968.29     72.25 o 
   4   0   8      748.10      835.64     87.15 o 
   6   0   8     4966.26     4740.74    197.32 o 
   8   0   8     6123.89     6280.99    198.35 o 
  10   0   8     2843.32     2857.95    101.00 o 
  12   0   8     1823.91     1724.10    133.83 o 
  14   0   8       24.64       -7.30     84.49 o 
  16   0   8     4429.80     4516.78    269.85 o 
 -29   1   8     1741.77     1989.94    117.85 o 
 -27   1   8       34.12       39.02     53.65 o 
 -25   1   8      695.34      683.97     72.01 o 
 -23   1   8      141.39      122.39     58.99 o 
 -21   1   8     3627.16     3523.10    110.57 o 
 -19   1   8      136.44      111.19     25.94 o 
 -17   1   8       78.20      165.94     32.00 o 
 -15   1   8     1264.50     1242.94     48.53 o 
 -13   1   8      621.54      609.82     34.61 o 
 -11   1   8     2414.42     2365.78     61.92 o 
  -9   1   8      419.03      362.93     18.77 o 
  -7   1   8     3135.84     3134.05     59.86 o 
  -5   1   8     8167.35     8277.93    106.61 o 
  -3   1   8     3275.31     3055.77     55.50 o 
  -1   1   8      889.66      819.13     28.63 o 
   1   1   8     1471.81     1397.17     35.50 o 
   3   1   8      143.09       92.64     20.95 o 
   5   1   8      223.78      242.24     25.87 o 
   7   1   8      714.99      769.54     38.09 o 
   9   1   8        0.91      -10.78     20.38 o 
  11   1   8      339.07      320.98     33.92 o 
  13   1   8      113.93      173.20     62.17 o 
  15   1   8     1047.48     1058.45     80.10 o 
  17   1   8      793.37      931.34    111.02 o 
  19   1   8     1914.98     1704.87    129.43 o 
 -28   2   8       23.54      -28.82     52.29 o 
 -26   2   8      913.45      903.39     71.42 o 
 -24   2   8     2126.75     2063.85    113.43 o 
 -22   2   8      455.95      485.47     64.60 o 
 -20   2   8      373.35      338.20     37.30 o 
 -18   2   8      208.63      221.76     27.79 o 
 -16   2   8     2067.60     2157.49     56.06 o 
 -14   2   8     1526.93     1538.83     44.35 o 
 -12   2   8      332.10      344.91     24.37 o 
 -10   2   8      873.71      873.09     29.65 o 
  -8   2   8     1901.99     1889.30     53.79 o 
  -6   2   8      885.38      846.09     23.76 o 
  -4   2   8     1661.02     1723.24     64.20 o 
  -2   2   8     2064.03     2018.74     41.46 o 
   0   2   8     1474.40     1501.33     36.96 o 
   2   2   8     4720.22     4715.12     83.46 o 
   4   2   8     2139.37     1993.81     59.02 o 
   6   2   8      618.87      615.88     45.98 o 
   8   2   8       16.95       -3.67     21.17 o 
  10   2   8       54.97       59.11     41.31 o 
  12   2   8     1674.07     1886.20     96.80 o 
  14   2   8      153.11      145.25    105.18 o 
  16   2   8       15.32       63.76     52.34 o 
  18   2   8       87.10      104.83     66.35 o 
 -27   3   8        1.66      -64.55     66.84 o 
 -25   3   8       89.75       28.46     56.08 o 
 -23   3   8       15.88        8.14     41.87 o 
 -21   3   8      493.66      499.38     45.83 o 
 -19   3   8      123.16      151.38     47.71 o 
 -17   3   8      563.70      557.35     41.54 o 
 -15   3   8       74.76       77.64     31.40 o 
 -13   3   8        4.21        8.07     22.26 o 
 -11   3   8       10.15      -19.86     19.86 o 
  -9   3   8      232.27      202.01     21.33 o 
  -7   3   8     2679.96     2606.68     58.58 o 
  -5   3   8      334.88      364.31     21.78 o 
  -3   3   8      730.46      763.30     31.24 o 
  -1   3   8      380.11      395.17     22.35 o 
   1   3   8      209.78      198.68     26.11 o 
   3   3   8      122.62       98.72     28.36 o 
   5   3   8       56.57       74.15     28.36 o 
   7   3   8      105.61      141.34     35.50 o 
   9   3   8      168.40      183.22     41.05 o 
  11   3   8      234.20      214.95     61.16 o 
  13   3   8        5.77       -8.38     45.53 o 
  15   3   8       11.20      -22.51     64.07 o 
 -24   4   8      413.29      506.75     87.24 o 
 -22   4   8      125.02      169.01     81.17 o 
 -20   4   8      908.03      961.50     70.70 o 
 -18   4   8       92.37      101.51     41.35 o 
 -16   4   8      124.34      126.42     36.74 o 
 -14   4   8      308.09      328.37     36.85 o 
 -12   4   8      423.62      419.67     34.07 o 
 -10   4   8       32.41       40.48     25.41 o 
  -8   4   8     2861.71     2934.45     73.77 o 
  -6   4   8      104.28       93.27     24.39 o 
  -4   4   8      821.59      809.70     33.52 o 
  -2   4   8       65.76       42.14     22.60 o 
   0   4   8       78.00       81.40     30.97 o 
   2   4   8       11.80       15.72     36.94 o 
   4   4   8       55.35       30.34     35.52 o 
   6   4   8      193.14      217.86     40.63 o 
   8   4   8      322.05      260.61     49.45 o 
  10   4   8       66.38       88.90     52.04 o 
  12   4   8      143.95      136.80     58.38 o 
 -19   5   8      101.78       86.55     75.02 o 
 -17   5   8       26.24      -80.92     80.92 o 
 -15   5   8      233.51      342.34     76.44 o 
 -13   5   8       44.40       17.75     69.73 o 
 -11   5   8       12.64       54.22     54.20 o 
  -9   5   8        4.98       94.71    129.23 o 
  -7   5   8      441.62      452.80     65.64 o 
  -5   5   8     2101.33     1990.49    112.16 o 
  -3   5   8      365.08      344.71     47.59 o 
  -1   5   8       18.26       73.72     51.50 o 
   1   5   8       42.88       56.43     76.15 o 
   3   5   8       10.95      -33.33     62.62 o 
   5   5   8       12.37       39.34     93.21 o 
   7   5   8      114.09      195.99     91.01 o 
  -8   6   8       19.66       91.02    103.54 o 
  -6   6   8       30.69       70.00    101.74 o 
  -4   6   8       39.46       72.13    162.28 o 
  -2   6   8       28.42     -108.19    156.27 o 
 -29   1   9      700.17      656.91     69.55 o 
 -27   1   9      899.80      829.15     68.35 o 
 -25   1   9      556.84      540.60     63.46 o 
 -23   1   9      189.45      166.39     43.79 o 
 -21   1   9      181.70      187.76     34.44 o 
 -19   1   9     3213.23     3331.30     98.41 o 
 -17   1   9      180.00      188.42     31.67 o 
 -15   1   9      236.11      214.82     28.36 o 
 -13   1   9        0.82       -9.49     21.61 o 
 -11   1   9      101.12       73.29     20.11 o 
  -9   1   9     1974.20     2093.55     58.99 o 
  -7   1   9      258.42      259.47     15.74 o 
  -5   1   9     2276.50     2229.01     61.62 o 
  -3   1   9      162.45      180.87     14.74 o 
  -1   1   9     1627.57     1609.21     82.42 o 
   1   1   9     1708.42     1713.51     50.84 o 
   3   1   9      749.43      753.79     31.27 o 
   5   1   9     2748.31     2734.76     74.72 o 
   7   1   9      998.38      879.05     42.38 o 
   9   1   9      832.13      899.73     72.46 o 
  11   1   9      184.10      186.32     63.80 o 
  13   1   9     1222.54     1076.30    118.09 o 
  15   1   9      603.05      697.54     83.38 o 
  17   1   9       17.52       80.06     71.68 o 
 -28   2   9       35.95       -9.99     64.61 o 
 -26   2   9      120.64      107.60     53.96 o 
 -24   2   9       29.53       61.20     40.89 o 
 -22   2   9      425.65      426.66     39.83 o 
 -20   2   9     1361.93     1426.47     59.99 o 
 -18   2   9       62.21       55.71     26.63 o 
 -16   2   9       58.89       82.70     39.91 o 
 -14   2   9     5193.37     5211.83    110.90 o 
 -12   2   9     7512.25     7365.04    140.88 o 
 -10   2   9     5984.72     6046.31    112.55 o 
  -8   2   9      191.08      180.42     21.04 o 
  -6   2   9      528.37      516.11     25.80 o 
  -4   2   9     5022.65     5106.98     99.14 o 
  -2   2   9       43.73       50.28     16.87 o 
   0   2   9        0.88        2.00     14.43 o 
   2   2   9        6.81        5.21     19.59 o 
   4   2   9      590.67      586.53     31.34 o 
   6   2   9      646.06      652.14     56.39 o 
   8   2   9      528.94      552.71     58.25 o 
  10   2   9     1630.31     1560.82    106.27 o 
  12   2   9     3441.08     3622.81    163.10 o 
  14   2   9     2007.44     2089.37    119.89 o 
  16   2   9      794.49      804.74    106.38 o 
 -25   3   9      986.96     1033.22     74.64 o 
 -23   3   9     2101.75     2013.20     90.47 o 
 -21   3   9      702.53      726.56     57.53 o 
 -19   3   9     1211.35     1347.05     74.79 o 
 -17   3   9      692.47      669.63     46.80 o 
 -15   3   9     9071.67     9335.12    207.69 o 
 -13   3   9     3726.32     3845.17     89.49 o 
 -11   3   9     6519.37     6664.05    136.93 o 
  -9   3   9     1674.10     1751.77     53.30 o 
  -7   3   9     1084.21     1147.13     40.19 o 
  -5   3   9     5602.52     5841.68    114.34 o 
  -3   3   9     4976.82     4902.26    105.18 o 
  -1   3   9     7950.08     7827.35    241.56 o 
   1   3   9      644.22      652.72     32.48 o 
   3   3   9      299.28      327.88     37.08 o 
   5   3   9     3312.42     3289.10    112.17 o 
   7   3   9      623.24      691.60     65.34 o 
   9   3   9      375.18      450.13     75.52 o 
  11   3   9      824.32      832.60     69.76 o 
  13   3   9       71.28       11.30     44.72 o 
 -22   4   9      305.86      242.13     60.34 o 
 -20   4   9       44.18       75.90     50.81 o 
 -18   4   9      778.07      832.12     56.46 o 
 -16   4   9     1789.04     1840.09     70.78 o 
 -14   4   9     3952.63     4094.15    108.78 o 
 -12   4   9     3354.17     3477.97     88.02 o 
 -10   4   9     4545.12     4588.53    102.77 o 
  -8   4   9     3449.41     3503.81     84.14 o 
  -6   4   9     2321.60     2401.77     69.52 o 
  -4   4   9      511.31      388.51     35.23 o 
  -2   4   9      144.74      121.08     28.40 o 
   0   4   9       86.12       70.13     29.83 o 
   2   4   9      233.13      239.66     40.12 o 
   4   4   9       54.72       62.51     53.00 o 
   6   4   9      447.80      444.52     57.26 o 
   8   4   9     1151.24     1044.87     74.77 o 
  10   4   9     1325.48     1349.34    103.71 o 
 -17   5   9      474.64      494.95     86.24 o 
 -15   5   9        0.09       25.10     64.15 o 
 -13   5   9       82.46       83.69     73.66 o 
 -11   5   9       16.71      -22.13     54.66 o 
  -9   5   9      291.33      244.68     69.83 o 
  -7   5   9     1468.28     1350.19     89.80 o 
  -5   5   9      647.93      574.67     86.43 o 
  -3   5   9      326.75      466.04    138.24 o 
   1   5   9     1893.25     1739.64    147.26 o 
   3   5   9     2679.02     2728.77    276.48 o 
   5   5   9      399.25      395.92    126.22 o 
 -30   0  10     1045.82      838.79    113.91 o 
 -28   0  10      683.85      722.79     97.29 o 
 -26   0  10     3414.13     3502.09    276.48 o 
 -24   0  10        0.69      -45.61     55.48 o 
 -22   0  10       39.56       33.06     46.39 o 
 -20   0  10      847.85      834.66     74.70 o 
 -18   0  10      700.16      531.43     60.11 o 
 -16   0  10     2932.11     2476.68    107.84 o 
 -14   0  10     5650.60     6222.08    197.85 o 
 -12   0  10     3837.10     4016.51    150.78 o 
 -10   0  10     2864.73     2972.81    102.51 o 
  -8   0  10     4433.65     4467.14    142.92 o 
  -6   0  10     5674.74     6006.51    145.15 o 
  -4   0  10     7912.58     7568.06    164.94 o 
  -2   0  10     3118.08     3317.77    148.03 o 
   0   0  10     3837.56     3628.48    178.35 o 
   2   0  10      819.95      938.08     91.30 o 
   4   0  10       86.26      130.48     50.47 o 
   6   0  10       72.77       74.86     69.26 o 
   8   0  10     2303.34     2158.03    138.08 o 
  10   0  10     1784.83     1839.22    180.32 o 
  12   0  10     1202.11     1229.52    125.32 o 
  14   0  10     2249.43     2482.37    195.95 o 
  16   0  10      319.52      345.25    141.53 o 
 -29   1  10        0.94       77.15     63.63 o 
 -27   1  10      654.30      596.72     60.23 o 
 -25   1  10      838.83      796.98     57.75 o 
 -23   1  10     1721.20     1875.99     81.02 o 
 -21   1  10     6606.55     6235.18    182.65 o 
 -19   1  10     6015.97     5667.59    149.80 o 
 -17   1  10     2578.39     2779.71     86.41 o 
 -15   1  10     2757.54     2981.73     88.25 o 
 -13   1  10     2100.72     2178.65     69.85 o 
 -11   1  10     1227.92     1236.68     40.78 o 
  -9   1  10        2.97      -13.85     13.96 o 
  -7   1  10     4556.49     4840.97     97.89 o 
  -5   1  10      905.63      859.69     36.15 o 
  -3   1  10      482.58      453.26     28.63 o 
  -1   1  10     3039.73     2997.33     76.44 o 
   1   1  10     2122.85     2198.46     62.83 o 
   3   1  10     2843.91     2754.62     74.85 o 
   5   1  10     6417.05     6561.20    185.45 o 
   7   1  10      728.47      680.72     56.66 o 
   9   1  10     2073.40     2021.57     97.99 o 
  11   1  10      990.44     1023.83     92.74 o 
  13   1  10       75.75      191.80     87.32 o 
  15   1  10      453.23      503.78     79.39 o 
 -28   2  10      239.12      236.06     69.87 o 
 -26   2  10      980.50      996.10     91.09 o 
 -24   2  10      983.00     1054.08     72.01 o 
 -22   2  10     2153.65     2132.03     83.23 o 
 -20   2  10       47.23       36.03     42.74 o 
 -18   2  10     1716.56     1769.97     63.06 o 
 -16   2  10      644.38      660.35     39.28 o 
 -14   2  10     1132.55     1064.57     44.07 o 
 -12   2  10     3453.68     3539.52     98.90 o 
 -10   2  10     9626.71     9695.46    167.79 o 
  -8   2  10     4551.27     4584.56     91.58 o 
  -6   2  10       42.57       41.89     20.65 o 
  -4   2  10       11.82      -10.75     20.65 o 
  -2   2  10      483.00      462.73     27.76 o 
   0   2  10      935.52      901.50     29.62 o 
   2   2  10      131.70      153.37     25.60 o 
   4   2  10        0.11       -2.66     38.82 o 
   6   2  10      219.56      244.70     40.70 o 
   8   2  10       10.36      -37.90     61.60 o 
  10   2  10       65.47        3.16     64.48 o 
  12   2  10      129.27       71.20     62.12 o 
  14   2  10      503.74      423.83    135.49 o 
 -25   3  10       67.19       66.75     56.14 o 
 -23   3  10      307.51      380.49     54.43 o 
 -21   3  10       23.12       11.45     44.50 o 
 -19   3  10      546.07      539.04     47.73 o 
 -17   3  10     2448.52     2544.77     86.66 o 
 -15   3  10      275.65      344.88     38.79 o 
 -13   3  10      114.16       78.95     30.92 o 
 -11   3  10      331.26      332.61     32.35 o 
  -9   3  10       43.09       22.93     26.39 o 
  -7   3  10      925.08      900.77     40.45 o 
  -5   3  10      203.78      169.38     29.46 o 
  -3   3  10      759.29      665.99     33.77 o 
  -1   3  10      103.16       79.56     30.51 o 
   1   3  10       93.71      122.30     40.51 o 
   3   3  10       24.64       -6.18     39.71 o 
   5   3  10       63.75       88.14     41.11 o 
   7   3  10      696.36      792.81     83.28 o 
   9   3  10      284.18      304.72     60.96 o 
  11   3  10       64.68       95.49     47.14 o 
  13   3  10       46.72       99.83     69.47 o 
 -22   4  10      307.85      238.18     53.56 o 
 -20   4  10      233.91      240.96     59.70 o 
 -18   4  10      744.17      656.79     66.22 o 
 -16   4  10      319.49      347.56     45.73 o 
 -14   4  10      105.74      110.19     41.64 o 
 -12   4  10      474.62      499.55     39.47 o 
 -10   4  10     1264.80     1233.78     51.65 o 
  -8   4  10      162.94      160.35     29.74 o 
  -6   4  10      252.36      217.77     33.80 o 
  -4   4  10      473.73      409.40     40.79 o 
  -2   4  10       16.41      -56.92     57.33 o 
   0   4  10       20.27        4.51     35.15 o 
   2   4  10      386.84      275.95     52.48 o 
   4   4  10       44.07       79.97     56.61 o 
   6   4  10      296.18      179.35     69.07 o 
   8   4  10       36.67       46.43     78.45 o 
 -17   5  10      889.11      822.95     98.60 o 
 -15   5  10      740.71      761.86    100.29 o 
 -13   5  10        5.37       46.26     72.41 o 
 -11   5  10        0.16      -46.70     66.26 o 
  -9   5  10        3.35      -41.11     66.26 o 
  -7   5  10      800.77      621.96     76.54 o 
  -5   5  10      186.42      285.09     77.85 o 
  -3   5  10        0.43      -54.09     90.16 o 
  -1   5  10      735.86      817.43    156.27 o 
   1   5  10       59.73      -36.06    126.22 o 
   3   5  10        2.07      -54.71     78.94 o 
 -29   1  11        1.67        8.08     62.78 o 
 -27   1  11      289.26      247.99     52.89 o 
 -25   1  11       83.65       13.44     45.31 o 
 -23   1  11      151.64       68.89     42.98 o 
 -21   1  11        0.65       -9.25     39.93 o 
 -19   1  11      499.24      493.90     40.00 o 
 -17   1  11      650.04      582.35     47.64 o 
 -15   1  11      820.08      828.53     47.51 o 
 -13   1  11        5.93       32.52     20.59 o 
 -11   1  11      300.37      319.58     20.23 o 
  -9   1  11      288.80      268.65     18.22 o 
  -7   1  11     1976.86     1993.30     62.22 o 
  -5   1  11     2080.66     2016.38     67.67 o 
  -3   1  11        1.45        8.24     21.46 o 
  -1   1  11        0.02      -24.50     41.26 o 
   1   1  11       67.42       81.77     18.73 o 
   3   1  11     1031.97     1018.36     62.58 o 
   5   1  11      148.03      105.82     57.31 o 
   7   1  11        3.19        7.86     41.71 o 
   9   1  11      233.50      296.40     56.69 o 
  11   1  11       33.68       -2.16     61.25 o 
  13   1  11        1.50       70.22     68.31 o 
 -28   2  11      170.69      189.48     73.74 o 
 -26   2  11     1140.78     1222.68     83.35 o 
 -24   2  11      181.64      155.75     39.42 o 
 -22   2  11     1658.34     1721.84     71.66 o 
 -20   2  11      575.29      628.08     49.00 o 
 -18   2  11      432.08      416.94     39.98 o 
 -16   2  11      135.93      159.46     34.85 o 
 -14   2  11      542.34      596.58     37.67 o 
 -12   2  11        0.11        3.13     21.13 o 
 -10   2  11     2339.40     2200.28     57.47 o 
  -8   2  11     1369.01     1334.41     39.58 o 
  -6   2  11     1382.26     1366.23     54.99 o 
  -4   2  11       52.21       22.49     21.36 o 
  -2   2  11      558.85      660.22     40.99 o 
   0   2  11      580.08      573.16     42.81 o 
   2   2  11     3350.46     3494.30    107.68 o 
   4   2  11     2115.63     2113.47     82.46 o 
   6   2  11       67.94       90.74     48.97 o 
   8   2  11       16.63      -54.73     54.73 o 
  10   2  11       40.82       36.72     59.60 o 
  12   2  11       91.98       63.79     73.36 o 
 -25   3  11       34.44       23.29     54.73 o 
 -23   3  11      411.91      403.98     60.86 o 
 -21   3  11     2722.11     2842.89    102.54 o 
 -19   3  11     1239.54     1277.76     68.14 o 
 -17   3  11     3778.21     3993.71    106.99 o 
 -15   3  11     1261.12     1338.93     64.20 o 
 -13   3  11       48.71       58.35     32.72 o 
 -11   3  11      408.42      449.00     35.76 o 
  -9   3  11      430.14      482.18     35.48 o 
  -7   3  11      607.45      659.21     37.61 o 
  -5   3  11      244.12      276.13     35.56 o 
  -3   3  11      181.20      170.08     28.46 o 
  -1   3  11     1667.19     1564.54     63.94 o 
   1   3  11     1017.92      929.99     56.81 o 
   3   3  11       63.80       24.84     37.86 o 
   5   3  11      556.65      579.14     66.71 o 
   7   3  11      193.33      229.46     58.24 o 
   9   3  11     1025.70     1047.98    135.21 o 
  11   3  11      473.70      459.85     79.48 o 
 -22   4  11      655.96      672.03     70.80 o 
 -20   4  11      731.55      650.50     68.19 o 
 -18   4  11      129.62      188.01     57.12 o 
 -16   4  11       81.04       86.98     48.86 o 
 -14   4  11      894.80      914.38     65.44 o 
 -12   4  11      405.77      360.33     53.76 o 
 -10   4  11      165.35      150.26     38.17 o 
  -8   4  11       66.78       82.52     33.30 o 
  -6   4  11       69.50       68.71     39.24 o 
  -4   4  11      606.86      687.60     53.27 o 
  -2   4  11      913.69      979.54     58.69 o 
   0   4  11     1074.63     1170.25     98.74 o 
   2   4  11     2248.32     2170.21    138.66 o 
   4   4  11      539.64      540.99     71.03 o 
   6   4  11      840.66      792.77    110.50 o 
 -15   5  11      285.19      282.78     85.26 o 
 -13   5  11      487.81      392.49     78.54 o 
 -11   5  11      474.62      500.00     95.28 o 
  -9   5  11     1071.27     1192.55    115.44 o 
  -7   5  11     1565.68     1685.50    132.62 o 
  -5   5  11      186.34      247.36     82.14 o 
  -1   5  11       91.09     -120.21    120.21 o 
 -28   0  12      394.44      353.37     78.09 o 
 -26   0  12      154.32      168.69    111.19 o 
 -24   0  12      750.39      757.07     94.30 o 
 -22   0  12      902.02     1086.90     84.85 o 
 -20   0  12       82.43        6.01     59.14 o 
 -18   0  12     1611.45     1549.24    104.50 o 
 -16   0  12    13775.10    12961.24    378.35 o 
 -14   0  12     6184.71     5973.44    204.53 o 
 -12   0  12     2460.25     2436.82     82.14 o 
 -10   0  12     2437.22     2401.02    105.35 o 
  -8   0  12     2070.88     2133.89    135.24 o 
  -6   0  12     4893.48     4979.46    139.96 o 
  -4   0  12     1540.57     1555.48    177.31 o 
  -2   0  12     9307.58     8922.72    408.71 o 
   0   0  12        4.13        7.84     48.74 o 
   2   0  12     1617.80     1615.22    121.07 o 
   4   0  12     1884.62     1839.86    137.69 o 
   6   0  12      453.02      349.93    105.24 o 
   8   0  12     1898.70     1878.78    172.09 o 
  10   0  12      638.99      831.33    143.75 o 
  12   0  12     2628.18     2463.28    207.73 o 
 -27   1  12      568.13      524.95     62.52 o 
 -25   1  12      206.10      283.41     69.72 o 
 -23   1  12     1127.68     1282.46     72.74 o 
 -21   1  12      247.70      290.80     47.79 o 
 -19   1  12      307.91      283.73     45.21 o 
 -17   1  12      101.81       72.69     35.04 o 
 -15   1  12       75.17       42.34     30.27 o 
 -13   1  12       26.01       25.64     28.43 o 
 -11   1  12     1496.51     1447.64     42.77 o 
  -9   1  12      697.65      797.26     35.78 o 
  -7   1  12     6503.64     6297.09    143.73 o 
  -5   1  12     9549.17     9747.67    162.86 o 
  -3   1  12     2474.54     2511.67     88.14 o 
  -1   1  12     2778.88     2751.53    109.29 o 
   1   1  12      743.56      850.89     64.28 o 
   3   1  12     1211.69     1203.37     71.83 o 
   5   1  12      735.16      781.33     89.02 o 
   7   1  12       72.37       26.54     64.41 o 
   9   1  12       22.80       25.34     59.13 o 
  11   1  12        7.28       35.25     72.42 o 
 -26   2  12      277.56      340.65     66.13 o 
 -24   2  12      128.31      185.82     46.97 o 
 -22   2  12      608.94      604.58     50.38 o 
 -20   2  12     1922.89     1948.55     76.29 o 
 -18   2  12      236.38      308.05     40.14 o 
 -16   2  12        7.00       -0.44     28.77 o 
 -14   2  12      276.38      284.18     38.17 o 
 -12   2  12     1660.25     1654.26     56.70 o 
 -10   2  12     3168.31     3132.46     79.74 o 
  -8   2  12      537.29      551.66     43.10 o 
  -6   2  12      365.46      376.95     36.95 o 
  -4   2  12      348.28      292.78     35.31 o 
  -2   2  12       63.74      109.18     42.03 o 
   0   2  12      147.57      137.90     37.92 o 
   2   2  12     1403.32     1394.82     78.77 o 
   4   2  12     1178.76     1214.27     84.18 o 
   6   2  12     1054.77     1102.63     81.95 o 
   8   2  12     1976.97     2171.11    120.04 o 
  10   2  12      632.92      585.80     85.74 o 
 -25   3  12       77.43       47.64     55.20 o 
 -23   3  12        4.05       29.42     48.00 o 
 -21   3  12      162.78      111.19     48.55 o 
 -19   3  12      191.29      222.68     41.43 o 
 -17   3  12      137.61      146.47     41.64 o 
 -15   3  12      159.52      155.46     35.12 o 
 -13   3  12       49.34       42.21     32.97 o 
 -11   3  12      109.61      148.74     31.06 o 
  -9   3  12        8.17       39.19     35.19 o 
  -7   3  12        6.25       -8.47     30.81 o 
  -5   3  12      466.93      563.18     41.59 o 
  -3   3  12      716.75      753.93     72.87 o 
  -1   3  12      343.87      277.19     42.81 o 
   1   3  12      171.89      144.45     57.28 o 
   3   3  12       41.82       30.54     60.53 o 
   5   3  12        0.07       34.68     54.54 o 
   7   3  12      137.31       30.67     81.25 o 
   9   3  12       39.20       38.52    105.78 o 
 -20   4  12       36.73       23.18     73.35 o 
 -18   4  12        0.86       46.81     55.24 o 
 -16   4  12        4.21      -15.06     56.20 o 
 -14   4  12      378.77      324.30     67.17 o 
 -12   4  12      166.03      159.05     55.30 o 
 -10   4  12       23.86       40.10     46.54 o 
  -8   4  12        9.88        0.19     46.11 o 
  -6   4  12      849.87      743.21     58.15 o 
  -4   4  12       80.82       82.41     54.14 o 
  -2   4  12       52.22       23.31     54.53 o 
   0   4  12       40.32       37.51     53.00 o 
   2   4  12      138.83       88.76     91.30 o 
   4   4  12       85.31       23.08    156.27 o 
 -11   5  12       34.08       -5.71     82.17 o 
  -9   5  12      312.64      262.75    104.06 o 
  -7   5  12      206.90      163.34     82.17 o 
  -5   5  12     2434.71     2465.93    169.84 o 
 -27   1  13      277.47      258.41     57.34 o 
 -25   1  13      551.10      535.78     65.93 o 
 -23   1  13     2333.43     2104.44     93.77 o 
 -21   1  13      347.97      370.80     50.23 o 
 -19   1  13       34.27       62.94     40.18 o 
 -17   1  13     1392.89     1375.35     61.47 o 
 -15   1  13     1302.10     1235.20     53.56 o 
 -13   1  13        0.34        2.98     25.60 o 
 -11   1  13     3580.42     3518.79    110.28 o 
  -9   1  13     3197.81     3170.34     94.83 o 
  -7   1  13      177.96      233.60     34.70 o 
  -5   1  13       46.05       57.33     33.00 o 
  -3   1  13     1488.95     1518.52     77.94 o 
  -1   1  13     1027.49     1010.98     73.70 o 
   1   1  13      164.18      125.89     55.10 o 
   3   1  13      195.68      125.55     54.41 o 
   5   1  13      528.28      487.37     73.86 o 
   7   1  13      898.36      888.35     88.37 o 
   9   1  13      302.18      219.50     77.70 o 
 -26   2  13      383.31      354.43     71.11 o 
 -24   2  13      261.52      239.52     53.18 o 
 -22   2  13       42.90       34.55     46.33 o 
 -20   2  13        2.58        5.40     36.29 o 
 -18   2  13     3826.42     3910.75    110.46 o 
 -16   2  13     1009.30     1025.39     56.19 o 
 -14   2  13     1765.12     1765.79     95.43 o 
 -12   2  13     5523.78     5654.97    143.50 o 
 -10   2  13     1655.75     1708.66     67.46 o 
  -8   2  13     1681.04     1685.09     66.02 o 
  -6   2  13      664.96      601.16     41.85 o 
  -4   2  13        0.45       -6.96     34.52 o 
  -2   2  13       33.60       71.49     58.31 o 
   0   2  13       43.34       38.93     58.00 o 
   2   2  13      153.37       96.42     48.79 o 
   4   2  13      239.36      146.16     55.43 o 
   6   2  13       59.29       52.15     67.45 o 
   8   2  13     1174.05     1355.05    114.42 o 
 -23   3  13      528.58      487.67     66.23 o 
 -21   3  13      563.33      562.57     63.32 o 
 -19   3  13     2703.78     2591.82    113.71 o 
 -17   3  13     2319.79     2365.86     93.80 o 
 -15   3  13       26.64       -2.90     42.74 o 
 -13   3  13      773.73      775.13     54.47 o 
 -11   3  13      163.86      151.76     40.00 o 
  -9   3  13      877.37      977.00     55.62 o 
  -7   3  13     1501.91     1534.32     65.82 o 
  -5   3  13     2301.29     2373.86     95.04 o 
  -3   3  13     1465.82     1467.61     94.56 o 
  -1   3  13     2643.46     2786.11    126.85 o 
   1   3  13     1940.16     2003.67    109.68 o 
   3   3  13      817.88      780.72    100.52 o 
   5   3  13      953.34      855.11     87.03 o 
 -18   4  13      257.25      208.31     65.75 o 
 -16   4  13      490.18      482.03     73.95 o 
 -14   4  13     3997.85     3995.43    177.33 o 
 -12   4  13     5372.98     5606.41    203.06 o 
 -10   4  13     1910.50     1972.70    108.99 o 
  -8   4  13      415.94      367.91     61.76 o 
  -6   4  13      970.85     1019.21     93.56 o 
  -4   4  13     2085.65     2286.22    137.87 o 
  -2   4  13       76.25      102.80     78.94 o 
   0   4  13      129.47      158.33     87.05 o 
 -26   0  14     2786.43     2902.84    185.55 o 
 -24   0  14      696.71      748.93     84.85 o 
 -22   0  14      397.68      332.15    123.22 o 
 -20   0  14       35.92       36.48     56.42 o 
 -18   0  14     1614.43     1544.98    106.49 o 
 -16   0  14        5.59        9.89     54.27 o 
 -14   0  14     1074.47     1142.27     84.20 o 
 -12   0  14     1671.54     1817.39     74.70 o 
 -10   0  14     1001.36      992.98    126.22 o 
  -8   0  14     2256.51     2271.12    118.27 o 
  -6   0  14     1841.27     1751.33    120.62 o 
  -4   0  14      115.44      173.47     91.30 o 
  -2   0  14     6886.64     6860.43    296.69 o 
   0   0  14     3054.11     3153.33    182.16 o 
   2   0  14     1399.41     1465.55    140.06 o 
   4   0  14      316.60      272.48    112.64 o 
   6   0  14      746.63      812.24    144.38 o 
   8   0  14     1306.93     1216.59    133.42 o 
 -25   1  14      544.66      489.76     70.42 o 
 -23   1  14     1601.98     1527.97     84.92 o 
 -21   1  14      975.73      903.61    104.97 o 
 -19   1  14     2212.27     2041.78     86.54 o 
 -17   1  14     2686.03     2733.97     92.16 o 
 -15   1  14      313.92      388.51     37.58 o 
 -13   1  14      718.07      706.46     45.65 o 
 -11   1  14      264.18      310.28     38.48 o 
  -9   1  14        1.71       -5.16     41.09 o 
  -7   1  14      284.18      254.41     57.83 o 
  -5   1  14      102.96      114.72     51.82 o 
  -3   1  14      365.50      346.89     58.13 o 
  -1   1  14      303.89      336.54     72.84 o 
   1   1  14      874.95      895.05     83.97 o 
   3   1  14      161.10      218.84     64.82 o 
   5   1  14      628.54      646.12     84.81 o 
   7   1  14     1236.05     1309.59    117.99 o 
 -24   2  14      284.39      309.94     91.21 o 
 -22   2  14       45.03       59.65     43.35 o 
 -20   2  14      559.20      631.24     55.82 o 
 -18   2  14      118.58      128.70     42.45 o 
 -16   2  14        0.03      -23.27     40.73 o 
 -14   2  14      694.69      723.54     52.75 o 
 -12   2  14      439.35      471.11     50.19 o 
 -10   2  14        6.48       25.93     38.70 o 
  -8   2  14     1501.56     1396.19     76.95 o 
  -6   2  14     1809.16     1822.24     84.25 o 
  -4   2  14      703.56      686.94     60.29 o 
  -2   2  14      158.56      174.17     65.39 o 
   0   2  14      157.66      141.49     54.44 o 
   2   2  14      836.82      811.33     77.27 o 
   4   2  14      182.00      128.73     67.31 o 
   6   2  14        1.05      -52.40     84.98 o 
 -21   3  14      316.81      343.59     59.50 o 
 -19   3  14        3.81       19.36     43.84 o 
 -17   3  14      119.66      132.56     44.63 o 
 -15   3  14      486.46      411.61     49.37 o 
 -13   3  14      321.73      267.32     48.48 o 
 -11   3  14      315.27      346.47     51.16 o 
  -9   3  14       10.20        1.11     50.42 o 
  -7   3  14       12.12       32.45     47.34 o 
  -5   3  14      166.82      116.89     48.08 o 
  -3   3  14       53.37       74.33     48.14 o 
  -1   3  14      130.85       50.13     84.12 o 
   1   3  14      136.57      100.26     60.73 o 
   3   3  14      100.89        8.29     78.88 o 
 -16   4  14      210.33      180.49     76.97 o 
 -14   4  14      200.31      204.12     73.44 o 
 -12   4  14       27.70       29.57     55.90 o 
 -10   4  14       43.14       60.26     75.52 o 
  -8   4  14      453.63      497.14     91.92 o 
  -6   4  14       50.44      -15.63     80.02 o 
  -4   4  14       70.99       27.65     80.02 o 
 -25   1  15       34.41       10.08     83.28 o 
 -23   1  15        0.28       44.57     45.56 o 
 -21   1  15      484.73      543.31     55.39 o 
 -19   1  15      244.39      215.65     41.59 o 
 -17   1  15      456.55      459.68     50.14 o 
 -15   1  15        4.82        0.05     33.09 o 
 -13   1  15       19.76       12.61     44.08 o 
 -11   1  15       10.91       -8.00     45.51 o 
  -9   1  15      742.16      671.10     66.81 o 
  -7   1  15      427.59      469.56     56.00 o 
  -5   1  15      310.86      356.37     56.98 o 
  -3   1  15     1518.42     1500.33     95.31 o 
  -1   1  15     1248.95     1364.14    101.99 o 
   1   1  15      225.92      152.28     66.06 o 
   3   1  15       27.31       14.53     67.57 o 
   5   1  15      683.30      603.37     91.49 o 
 -22   2  15     1023.63     1124.05     71.41 o 
 -20   2  15      845.89      748.06     61.38 o 
 -18   2  15      378.87      331.92     50.69 o 
 -16   2  15      135.32       81.25     48.63 o 
 -14   2  15      136.90      211.61     52.05 o 
 -12   2  15      368.05      366.72     54.80 o 
 -10   2  15     1017.45     1017.65     75.75 o 
  -8   2  15      266.17      290.82     61.28 o 
  -6   2  15       31.18       50.92     45.19 o 
  -4   2  15      676.29      777.22     81.84 o 
  -2   2  15      492.91      584.97     85.13 o 
   0   2  15      276.58      353.09     81.95 o 
   2   2  15     3124.75     2797.18    151.05 o 
 -19   3  15      648.46      600.45     64.76 o 
 -17   3  15       32.29       25.73     50.10 o 
 -15   3  15     1056.11     1130.38     96.30 o 
 -13   3  15      900.56      774.39     79.39 o 
 -11   3  15      558.66      612.53     61.92 o 
  -9   3  15     2239.40     2328.19    108.40 o 
  -7   3  15     2851.41     2940.50    132.23 o 
  -5   3  15     1025.24      967.36     79.72 o 
  -3   3  15      505.73      470.02     76.42 o 
  -1   3  15      621.32      610.18     83.26 o 
 -24   0  16      160.24      297.66     81.90 o 
 -22   0  16      230.81      129.67     88.90 o 
 -20   0  16     2836.53     2781.02    164.52 o 
 -18   0  16     1239.40     1352.65    162.28 o 
 -16   0  16      207.61      216.53     70.40 o 
 -14   0  16     4632.58     4518.90    207.50 o 
 -12   0  16     5972.37     5932.83    297.52 o 
 -10   0  16     4471.47     4613.14    204.76 o 
  -8   0  16     1417.55     1331.39    136.00 o 
  -6   0  16        8.40      -55.74    108.31 o 
  -4   0  16       98.42      171.75    111.19 o 
  -2   0  16      601.77      455.07    106.25 o 
   0   0  16     1469.61     1692.82    176.03 o 
   2   0  16      881.09      983.15    213.37 o 
 -23   1  16     1627.15     1532.04    104.11 o 
 -21   1  16      542.50      516.08     62.70 o 
 -19   1  16      505.82      418.72     53.64 o 
 -17   1  16      400.25      361.46     55.57 o 
 -15   1  16      429.22      440.67     60.56 o 
 -13   1  16       14.76        7.23     54.53 o 
 -11   1  16      478.61      473.58     66.04 o 
  -9   1  16     2223.50     2108.90    106.84 o 
  -7   1  16     1158.51     1281.87    106.45 o 
  -5   1  16     5757.82     6107.42    218.77 o 
  -3   1  16     2669.77     2725.15    142.44 o 
  -1   1  16      235.66      193.69     64.22 o 
   1   1  16      586.25      506.07    110.52 o 
 -20   2  16      686.89      714.15     64.15 o 
 -18   2  16     1778.78     1716.77    106.66 o 
 -16   2  16     1730.31     1581.13     91.78 o 
 -14   2  16     1239.52     1144.62     79.22 o 
 -12   2  16       81.11       63.31     52.55 o 
 -10   2  16      241.47      177.81     64.79 o 
  -8   2  16      807.48      917.64     81.55 o 
  -6   2  16      161.68      145.22     54.91 o 
  -4   2  16       74.67       -5.00     80.59 o 
  -2   2  16      556.01      598.06     82.33 o 
 -15   3  16      198.73      210.87     76.38 o 
 -13   3  16        5.14      -17.01     52.46 o 
 -11   3  16      280.45      224.87     76.34 o 
  -9   3  16      267.33      188.89     66.10 o 
  -7   3  16      267.54      272.27     75.41 o 
 -19   1  17     1313.09     1208.98     88.54 o 
 -17   1  17      474.83      448.20     60.34 o 
 -15   1  17        0.67       17.37     52.87 o 
 -13   1  17      298.50      274.02     61.60 o 
 -11   1  17      219.31      263.55     67.49 o 
  -9   1  17       71.56       56.11     69.95 o 
  -7   1  17      869.81      809.14     90.44 o 
  -5   1  17      837.92      867.82    104.06 o 
  -3   1  17      107.98      235.65     95.95 o 
 -16   2  17     1506.34     1400.14    100.58 o 
 -14   2  17     1114.26     1003.17     83.87 o 
 -12   2  17      592.96      591.56     80.52 o 
 -10   2  17      560.66      571.08     98.90 o 
  -8   2  17      198.43      250.11     56.69 o 
  -6   2  17      260.98      278.57     94.34 o 
 -16   0  18       82.54      143.23     85.46 o 
 -14   0  18        9.30       32.29     71.69 o 
 -12   0  18     1193.45     1483.46    176.03 o 
 -10   0  18        3.56       63.11    127.50 o 
  -8   0  18       59.10       79.79    123.03 o 
                                                 
